# Supplementary material for: Electron interaction with laser-desorbed thymidine and guanine in the gas phase
Source: Eur Phys J D At Mol Opt Phys. 2025 Jun 30;79(6):76. doi: 10.1140/epjd/s10053-025-01023-9 (PMC12208974; doi:10.1140/epjd/s10053-025-01023-9)
Supplement: Supplementary file 1 — Supplementary file1 (XLSX 967 KB) [file 10053_2025_1023_MOESM1_ESM.xlsx]

## Sheet: Supplementary Material
Supplementary Material
Electron interaction with laser-desorbed thymidine and guanine in the gas phase
Debasish Parida1,2, Jiakuan Chen,1,2 Vy T.T. Nguyen1,2, Muhammad Saqib,1,2 Lara Schorr,1,2 Fabio Zappa1 and Stephan Denifl1,2*
1Institut für Ionenphysik und Angewandte Physik, Universität Innsbruck, Technikerstrasse 25, A-6020 Innsbruck, Austria.
2Center for Molecular Biosciences Innsbruck, Universität Innsbruck, Technikerstrasse 25, A-6020 Innsbruck, Austria.
*Corresponding author: Stephan.Denifl@uibk.ac.at
Thymidine mass scans (see T1)
Thymidine energy scans total ion yield (see T2)
Thymidine energy scans fragments LDS (see T3)
Thymidine energy scans fragments MBO (see T4)
Guanine energy scans (see T5)
Supplementary Material (see T6)

## Sheet: T1
Mass Scan - Thymidine
Summed mass scan LDS				Summed mass scan MBO
m/z	sum			m/z	sum
7.76988	0			7.77484	0
7.77445	0			7.77942	0
7.77903	0			7.78401	0
7.78361	0.33333			7.7886	0
7.78819	0			7.79319	0
7.79278	0			7.79778	0
7.79736	0			7.80237	0.08
7.80195	0			7.80696	0.12
7.80653	0			7.81155	0.08
7.81112	0			7.81615	0.04
7.81571	0			7.82075	0.08
7.8203	0			7.82534	0.16
7.82489	0			7.82994	0.12
7.82948	0			7.83454	0.2
7.83408	0			7.83915	0.16
7.83867	0			7.84375	0.28
7.84327	0			7.84835	0
7.84787	0			7.85296	0.04
7.85247	0			7.85757	0.04
7.85707	0			7.86218	0.04
7.86167	0			7.86679	0
7.86628	0			7.8714	0
7.87088	0			7.87601	0
7.87549	0			7.88063	0.04
7.8801	0			7.88524	0
7.88471	0			7.88986	0
7.88932	0			7.89448	0
7.89393	0			7.8991	0
7.89854	0.33333			7.90372	0
7.90316	0			7.90834	0
7.90778	0			7.91296	0
7.91239	0			7.91759	0
7.91701	0			7.92222	0
7.92163	0			7.92684	0
7.92625	0			7.93147	0
7.93088	0			7.9361	0
7.9355	0			7.94074	0
7.94013	0			7.94537	0
7.94475	0			7.95	0
7.94938	0			7.95464	0
7.95401	0			7.95928	0
7.95864	0			7.96391	0
7.96327	0			7.96855	0
7.96791	0			7.9732	0.08
7.97254	0			7.97784	0.04
7.97718	0			7.98248	0.28
7.98182	0			7.98713	0.48
7.98646	0			7.99177	0.4
7.9911	0			7.99642	0.48
7.99574	0			8.00107	0.28
8.00038	0			8.00572	0.28
8.00503	0			8.01037	0.08
8.00967	0			8.01503	0.08
8.01432	0			8.01968	0
8.01897	0			8.02434	0.04
8.02362	0			8.029	0
8.02827	0			8.03366	0
8.03292	0			8.03832	0
8.03757	0.33333			8.04298	0
8.04223	0			8.04764	0
8.04689	0			8.0523	0
8.05154	0			8.05697	0.04
8.0562	0			8.06164	0
8.06086	0			8.06631	0
8.06553	0			8.07098	0
8.07019	0			8.07565	0
8.07485	0			8.08032	0
8.07952	0			8.08499	0
8.08419	0			8.08967	0
8.08886	0			8.09434	0
8.09353	0			8.09902	0
8.0982	0			8.1037	0
8.10287	0			8.10838	0
8.10754	0			8.11306	0
8.11222	0			8.11775	0
8.1169	0			8.12243	0
8.12157	0			8.12712	0.04
8.12625	0			8.1318	0
8.13093	0			8.13649	0
8.13562	0			8.14118	0.04
8.1403	0			8.14587	0.16
8.14499	0			8.15057	0.16
8.14967	0			8.15526	0.8
8.15436	0			8.15996	1.08
8.15905	0			8.16465	1.28
8.16374	0			8.16935	0.76
8.16843	0			8.17405	0.8
8.17312	0			8.17875	0.56
8.17782	0			8.18345	0.32
8.18251	0			8.18816	0.28
8.18721	0			8.19286	0.08
8.19191	0			8.19757	0
8.19661	0			8.20228	0
8.20131	0			8.20698	0
8.20601	0			8.21169	0.04
8.21072	0			8.21641	0
8.21542	0			8.22112	0
8.22013	0			8.22583	0
8.22483	0			8.23055	0
8.22954	0			8.23527	0
8.23425	0			8.23998	0.04
8.23897	0			8.2447	0
8.24368	0			8.24942	0
8.24839	0			8.25415	0
8.25311	0			8.25887	0
8.25783	0			8.2636	0
8.26255	0			8.26832	0
8.26727	0			8.27305	0
8.27199	0			8.27778	0
8.27671	0			8.28251	0
8.28143	0			8.28724	0
8.28616	0			8.29197	0
8.29088	0			8.29671	0
8.29561	0			8.30145	0
8.30034	0			8.30618	0
8.30507	0			8.31092	0
8.30981	0			8.31566	0.08
8.31454	0.33333			8.3204	0.04
8.31927	0			8.32514	0.2
8.32401	0			8.32989	0.28
8.32875	0			8.33463	0.48
8.33349	0			8.33938	0.12
8.33823	0			8.34413	0.4
8.34297	0			8.34888	0.24
8.34771	0			8.35363	0.12
8.35245	0			8.35838	0.12
8.3572	0			8.36313	0.04
8.36195	0			8.36789	0.04
8.36669	0			8.37265	0
8.37144	0.33333			8.3774	0
8.3762	0			8.38216	0
8.38095	0			8.38692	0
8.3857	0			8.39168	0.04
8.39046	0			8.39645	0
8.39521	0			8.40121	0
8.39997	0			8.40598	0
8.40473	0			8.41074	0
8.40949	0			8.41551	0.04
8.41425	0.33333			8.42028	0
8.41901	0			8.42505	0
8.42378	0			8.42982	0
8.42854	0			8.4346	0
8.43331	0			8.43937	0
8.43808	0			8.44415	0
8.44285	0			8.44893	0
8.44762	0			8.45371	0
8.45239	0			8.45849	0.04
8.45717	0			8.46327	0
8.46194	0			8.46805	0.04
8.46672	0			8.47284	0.08
8.4715	0			8.47762	0.12
8.47628	0			8.48241	0.08
8.48106	0			8.4872	0.2
8.48584	0			8.49199	0.4
8.49062	0			8.49678	0.4
8.49541	0			8.50157	0.56
8.50019	0			8.50637	0.64
8.50498	0			8.51116	0.16
8.50977	0			8.51596	0.2
8.51456	0			8.52076	0.08
8.51935	0			8.52556	0.04
8.52414	0			8.53036	0
8.52894	0			8.53516	0
8.53373	0			8.53996	0
8.53853	0			8.54477	0
8.54333	0			8.54957	0
8.54813	0			8.55438	0
8.55293	0			8.55919	0
8.55773	0			8.564	0
8.56253	0			8.56881	0
8.56734	0			8.57362	0
8.57214	0			8.57844	0
8.57695	0			8.58325	0.04
8.58176	0			8.58807	0.04
8.58657	0			8.59289	0
8.59138	0			8.59771	0
8.59619	0			8.60253	0
8.60101	0			8.60735	0
8.60582	0			8.61218	0
8.61064	0			8.617	0
8.61546	0			8.62183	0
8.62028	0			8.62666	0
8.6251	0			8.63149	0
8.62992	0			8.63632	0
8.63475	0			8.64115	0.04
8.63957	0			8.64598	0.04
8.6444	0			8.65082	0.16
8.64922	0			8.65565	0.36
8.65405	0			8.66049	1.08
8.65888	0			8.66533	0.84
8.66372	0			8.67017	0.84
8.66855	0			8.67501	0.92
8.67338	0			8.67985	0.72
8.67822	0			8.68469	0.44
8.68306	0			8.68954	0.24
8.6879	0			8.69439	0.08
8.69273	0			8.69923	0.12
8.69758	0			8.70408	0
8.70242	0			8.70893	0
8.70726	0			8.71379	0.04
8.71211	0			8.71864	0
8.71695	0			8.7235	0
8.7218	0			8.72835	0
8.72665	0			8.73321	0
8.7315	0			8.73807	0
8.73635	0			8.74293	0
8.74121	0			8.74779	0
8.74606	0			8.75265	0
8.75092	0			8.75752	0
8.75578	0			8.76238	0.04
8.76063	0			8.76725	0
8.76549	0			8.77212	0
8.77036	0			8.77699	0
8.77522	0			8.78186	0
8.78008	0			8.78673	0
8.78495	0			8.7916	0
8.78982	0			8.79648	0
8.79468	0			8.80136	0
8.79955	0			8.80623	0.04
8.80442	0			8.81111	0.04
8.8093	0			8.81599	0
8.81417	0			8.82088	0.04
8.81904	0			8.82576	0.04
8.82392	0			8.83064	0.08
8.8288	0			8.83553	0.16
8.83368	0			8.84042	0.16
8.83856	0			8.8453	0.24
8.84344	0			8.85019	0.12
8.84832	0			8.85509	0.12
8.85321	0			8.85998	0.12
8.85809	0			8.86487	0.08
8.86298	0			8.86977	0.04
8.86787	0			8.87466	0
8.87276	0			8.87956	0
8.87765	0			8.88446	0
8.88254	0			8.88936	0
8.88743	0			8.89426	0
8.89233	0			8.89917	0
8.89723	0			8.90407	0
8.90212	0			8.90898	0
8.90702	0			8.91389	0
8.91192	0			8.9188	0
8.91683	0			8.92371	0
8.92173	0			8.92862	0
8.92663	0			8.93353	0
8.93154	0			8.93844	0
8.93645	0			8.94336	0
8.94135	0			8.94828	0
8.94626	0			8.9532	0
8.95118	0			8.95812	0.04
8.95609	0			8.96304	0
8.961	0			8.96796	0.04
8.96592	0			8.97288	0
8.97083	0			8.97781	0
8.97575	0			8.98273	0
8.98067	0			8.98766	0
8.98559	0			8.99259	0
8.99051	0			8.99752	0.04
8.99544	0			9.00245	0
9.00036	0			9.00739	0.04
9.00529	0			9.01232	0.04
9.01022	0			9.01726	0
9.01515	0			9.02219	0.04
9.02008	0			9.02713	0.04
9.02501	0			9.03207	0
9.02994	0			9.03701	0
9.03487	0			9.04196	0.08
9.03981	0			9.0469	0
9.04475	0			9.05185	0
9.04968	0			9.05679	0
9.05462	0			9.06174	0.04
9.05957	0			9.06669	0
9.06451	0			9.07164	0.04
9.06945	0			9.07659	0
9.0744	0			9.08155	0
9.07934	0			9.0865	0.04
9.08429	0			9.09146	0
9.08924	0			9.09641	0
9.09419	0			9.10137	0
9.09914	0			9.10633	0
9.10409	0			9.11129	0
9.10905	0			9.11626	0
9.114	0			9.12122	0.04
9.11896	0			9.12619	0
9.12392	0			9.13115	0
9.12888	0			9.13612	0
9.13384	0			9.14109	0
9.1388	0			9.14606	0.04
9.14377	0			9.15104	0
9.14873	0			9.15601	0
9.1537	0			9.16098	0
9.15867	0			9.16596	0
9.16364	0			9.17094	0
9.16861	0			9.17592	0.04
9.17358	0			9.1809	0.12
9.17855	0			9.18588	0.04
9.18353	0			9.19086	0.12
9.1885	0			9.19585	0
9.19348	0			9.20083	0.08
9.19846	0			9.20582	0.04
9.20344	0			9.21081	0
9.20842	0			9.2158	0.04
9.2134	0			9.22079	0
9.21839	0			9.22578	0
9.22337	0			9.23078	0
9.22836	0			9.23577	0
9.23335	0			9.24077	0.04
9.23834	0			9.24577	0
9.24333	0			9.25077	0
9.24832	0			9.25577	0
9.25331	0			9.26077	0
9.25831	0			9.26577	0.04
9.2633	0			9.27078	0
9.2683	0			9.27578	0
9.2733	0			9.28079	0
9.2783	0			9.2858	0
9.2833	0			9.29081	0
9.28831	0			9.29582	0
9.29331	0			9.30084	0
9.29832	0			9.30585	0
9.30332	0			9.31087	0
9.30833	0			9.31588	0
9.31334	0			9.3209	0
9.31835	0			9.32592	0
9.32336	0			9.33094	0
9.32838	0			9.33596	0
9.33339	0			9.34099	0
9.33841	0			9.34601	0
9.34343	0			9.35104	0.04
9.34845	0			9.35607	0
9.35347	0			9.3611	0
9.35849	0			9.36613	0
9.36351	0			9.37116	0.04
9.36854	0			9.37619	0.04
9.37356	0			9.38123	0.12
9.37859	0			9.38626	0.08
9.38362	0			9.3913	0.04
9.38865	0			9.39634	0.2
9.39368	0			9.40138	0.08
9.39871	0			9.40642	0
9.40374	0			9.41146	0
9.40878	0			9.41651	0
9.41382	0			9.42155	0
9.41885	0.33333			9.4266	0
9.42389	0			9.43165	0
9.42893	0			9.43669	0
9.43398	0			9.44175	0
9.43902	0			9.4468	0
9.44406	0			9.45185	0
9.44911	0			9.45691	0
9.45416	0			9.46196	0
9.45921	0			9.46702	0
9.46426	0			9.47208	0
9.46931	0			9.47714	0
9.47436	0			9.4822	0
9.47942	0			9.48726	0
9.48447	0			9.49233	0
9.48953	0			9.49739	0
9.49459	0			9.50246	0
9.49965	0			9.50753	0
9.50471	0			9.5126	0
9.50977	0			9.51767	0
9.51483	0			9.52274	0
9.5199	0			9.52781	0
9.52496	0			9.53289	0.04
9.53003	0			9.53797	0.04
9.5351	0			9.54304	0
9.54017	0			9.54812	0
9.54524	0			9.5532	0
9.55032	0			9.55829	0
9.55539	0			9.56337	0.04
9.56047	0			9.56845	0.08
9.56554	0			9.57354	0.04
9.57062	0			9.57863	0
9.5757	0			9.58371	0
9.58078	0			9.5888	0
9.58586	0			9.5939	0.04
9.59095	0			9.59899	0.04
9.59603	0			9.60408	0
9.60112	0			9.60918	0
9.60621	0.33333			9.61427	0
9.6113	0			9.61937	0
9.61639	0			9.62447	0
9.62148	0			9.62957	0
9.62657	0			9.63467	0
9.63167	0			9.63978	0
9.63676	0			9.64488	0
9.64186	0			9.64999	0
9.64696	0			9.6551	0
9.65206	0			9.66021	0
9.65716	0			9.66532	0
9.66226	0			9.67043	0.04
9.66737	0			9.67554	0
9.67247	0			9.68065	0
9.67758	0			9.68577	0.04
9.68269	0			9.69089	0
9.6878	0			9.69601	0
9.69291	0			9.70112	0
9.69802	0			9.70625	0
9.70313	0			9.71137	0
9.70825	0			9.71649	0
9.71336	0			9.72162	0
9.71848	0			9.72674	0.04
9.7236	0			9.73187	0
9.72872	0			9.737	0.04
9.73384	0			9.74213	0
9.73896	0			9.74726	0
9.74409	0			9.7524	0.08
9.74921	0			9.75753	0
9.75434	0			9.76267	0.04
9.75947	0			9.7678	0.04
9.7646	0.33333			9.77294	0
9.76973	0			9.77808	0
9.77486	0			9.78322	0
9.78	0			9.78837	0
9.78513	0			9.79351	0
9.79027	0			9.79866	0
9.7954	0			9.8038	0
9.80054	0			9.80895	0
9.80568	0			9.8141	0
9.81083	0			9.81925	0
9.81597	0			9.8244	0
9.82111	0			9.82956	0
9.82626	0			9.83471	0
9.83141	0			9.83987	0
9.83655	0			9.84502	0
9.8417	0			9.85018	0
9.84686	0			9.85534	0
9.85201	0			9.8605	0
9.85716	0.33333			9.86567	0
9.86232	0			9.87083	0
9.86747	0			9.876	0
9.87263	0			9.88116	0
9.87779	0			9.88633	0
9.88295	0			9.8915	0
9.88811	0			9.89667	0
9.89328	0			9.90185	0.04
9.89844	0			9.90702	0
9.90361	0			9.91219	0.08
9.90878	0			9.91737	0
9.91394	0			9.92255	0.04
9.91911	0			9.92773	0.08
9.92429	0			9.93291	0
9.92946	0			9.93809	0
9.93463	0			9.94327	0
9.93981	0			9.94846	0.04
9.94498	0			9.95364	0
9.95016	0			9.95883	0.04
9.95534	0			9.96402	0
9.96052	0			9.96921	0
9.96571	0			9.9744	0.04
9.97089	0			9.97959	0.04
9.97607	0			9.98479	0.04
9.98126	0			9.98998	0
9.98645	0			9.99518	0
9.99164	0			10.0004	0
9.99683	0			10.0056	0
10.002	0			10.0108	0
10.0072	0			10.016	0
10.0124	0			10.0212	0
10.0176	0			10.0264	0
10.0228	0			10.0316	0
10.028	0			10.0368	0
10.0332	0			10.042	0
10.0384	0			10.0472	0.04
10.0436	0			10.0524	0
10.0488	0			10.0576	0
10.054	0			10.0629	0.04
10.0592	0			10.0681	0
10.0644	0			10.0733	0
10.0696	0			10.0785	0.04
10.0748	0			10.0837	0
10.08	0			10.089	0.04
10.0853	0			10.0942	0.04
10.0905	0			10.0994	0
10.0957	0			10.1046	0
10.1009	0			10.1098	0
10.1061	0			10.1151	0
10.1113	0			10.1203	0
10.1166	0			10.1255	0.04
10.1218	0			10.1308	0.04
10.127	0			10.136	0
10.1323	0			10.1412	0
10.1375	0			10.1465	0
10.1427	0			10.1517	0
10.1479	0			10.157	0
10.1532	0			10.1622	0
10.1584	0			10.1674	0
10.1636	0			10.1727	0
10.1689	0			10.1779	0
10.1741	0			10.1832	0
10.1793	0.33333			10.1884	0
10.1846	0			10.1936	0
10.1898	0			10.1989	0
10.1951	0			10.2042	0
10.2003	0			10.2094	0
10.2055	0			10.2147	0
10.2108	0			10.2199	0
10.216	0			10.2252	0
10.2213	0			10.2304	0
10.2265	0			10.2357	0
10.2318	0			10.2409	0
10.237	0			10.2462	0
10.2423	0			10.2515	0
10.2475	0			10.2567	0
10.2528	0			10.262	0
10.2581	0			10.2673	0
10.2633	0			10.2725	0.08
10.2686	0			10.2778	0
10.2738	0			10.2831	0
10.2791	0			10.2883	0.04
10.2844	0			10.2936	0
10.2896	0			10.2989	0
10.2949	0			10.3042	0.04
10.3002	0			10.3095	0
10.3054	0			10.3147	0
10.3107	0			10.32	0.04
10.316	0			10.3253	0
10.3213	0			10.3306	0
10.3265	0			10.3359	0
10.3318	0			10.3412	0
10.3371	0			10.3464	0.04
10.3424	0			10.3517	0.04
10.3476	0.33333			10.357	0
10.3529	0			10.3623	0
10.3582	0			10.3676	0
10.3635	0			10.3729	0
10.3688	0			10.3782	0
10.3741	0			10.3835	0
10.3794	0			10.3888	0
10.3847	0			10.3941	0
10.3899	0			10.3994	0
10.3952	0			10.4047	0
10.4005	0			10.41	0
10.4058	0			10.4153	0
10.4111	0			10.4206	0
10.4164	0			10.4259	0
10.4217	0			10.4312	0
10.427	0			10.4365	0
10.4323	0			10.4418	0
10.4376	0			10.4472	0
10.4429	0			10.4525	0.04
10.4482	0			10.4578	0
10.4535	0			10.4631	0
10.4588	0			10.4684	0
10.4642	0			10.4737	0
10.4695	0			10.4791	0
10.4748	0			10.4844	0
10.4801	0			10.4897	0
10.4854	0			10.495	0.04
10.4907	0			10.5003	0.04
10.4961	0			10.5057	0.04
10.5014	0.33333			10.511	0
10.5067	0			10.5163	0.04
10.512	0			10.5217	0
10.5173	0			10.527	0
10.5227	0			10.5323	0.04
10.528	0			10.5377	0
10.5333	0			10.543	0.04
10.5386	0			10.5483	0
10.544	0			10.5537	0
10.5493	0			10.559	0
10.5546	0			10.5644	0
10.56	0			10.5697	0
10.5653	0			10.5751	0
10.5707	0			10.5804	0
10.576	0			10.5858	0
10.5813	0			10.5911	0
10.5867	0			10.5965	0
10.592	0			10.6018	0
10.5974	0			10.6072	0
10.6027	0			10.6125	0
10.608	0			10.6179	0
10.6134	0			10.6232	0
10.6187	0			10.6286	0
10.6241	0			10.634	0
10.6294	0			10.6393	0
10.6348	0			10.6447	0
10.6402	0			10.65	0
10.6455	0			10.6554	0
10.6509	0			10.6608	0
10.6562	0			10.6661	0.04
10.6616	0			10.6715	0
10.6669	0			10.6769	0
10.6723	0			10.6822	0
10.6777	0			10.6876	0
10.683	0			10.693	0
10.6884	0			10.6984	0.04
10.6938	0			10.7038	0
10.6991	0			10.7091	0
10.7045	0.33333			10.7145	0
10.7099	0			10.7199	0
10.7153	0			10.7253	0
10.7206	0			10.7307	0
10.726	0			10.7361	0
10.7314	0			10.7414	0
10.7368	0			10.7468	0
10.7422	0			10.7522	0
10.7475	0			10.7576	0
10.7529	0			10.763	0
10.7583	0			10.7684	0
10.7637	0			10.7738	0
10.7691	0			10.7792	0
10.7745	0			10.7846	0
10.7798	0			10.79	0
10.7852	0			10.7954	0
10.7906	0			10.8008	0
10.796	0			10.8062	0
10.8014	0			10.8116	0
10.8068	0			10.817	0
10.8122	0			10.8224	0
10.8176	0			10.8278	0
10.823	0			10.8332	0.04
10.8284	0			10.8386	0
10.8338	0			10.844	0
10.8392	0			10.8495	0
10.8446	0			10.8549	0
10.85	0			10.8603	0
10.8554	0			10.8657	0
10.8608	0			10.8711	0.04
10.8663	0			10.8766	0
10.8717	0			10.882	0
10.8771	0			10.8874	0
10.8825	0			10.8928	0
10.8879	0			10.8983	0
10.8933	0			10.9037	0
10.8988	0			10.9091	0
10.9042	0			10.9145	0
10.9096	0			10.92	0.04
10.915	0			10.9254	0
10.9205	0			10.9308	0
10.9259	0			10.9363	0
10.9313	0			10.9417	0
10.9367	0			10.9472	0.04
10.9422	0			10.9526	0
10.9476	0			10.958	0
10.953	0			10.9635	0.04
10.9585	0			10.9689	0
10.9639	0			10.9744	0.04
10.9693	0			10.9798	0
10.9748	0			10.9853	0
10.9802	0			10.9907	0
10.9856	0			10.9962	0
10.9911	0			11.0016	0
10.9965	0			11.0071	0.04
11.002	0			11.0125	0
11.0074	0.33333			11.018	0
11.0129	0			11.0234	0
11.0183	0			11.0289	0
11.0238	0			11.0343	0
11.0292	0			11.0398	0
11.0347	0			11.0453	0
11.0401	0			11.0507	0
11.0456	0			11.0562	0
11.0511	0			11.0617	0
11.0565	0			11.0671	0
11.062	0			11.0726	0
11.0674	0			11.0781	0
11.0729	0			11.0836	0
11.0784	0			11.089	0
11.0838	0			11.0945	0
11.0893	0			11.1	0
11.0948	0			11.1055	0
11.1002	0			11.1109	0
11.1057	0			11.1164	0
11.1112	0			11.1219	0
11.1166	0			11.1274	0
11.1221	0			11.1329	0
11.1276	0			11.1384	0
11.1331	0			11.1438	0
11.1386	0			11.1493	0
11.144	0			11.1548	0
11.1495	0			11.1603	0
11.155	0			11.1658	0.04
11.1605	0			11.1713	0
11.166	0			11.1768	0
11.1715	0			11.1823	0
11.1769	0			11.1878	0
11.1824	0			11.1933	0
11.1879	0			11.1988	0
11.1934	0			11.2043	0
11.1989	0			11.2098	0
11.2044	0			11.2153	0
11.2099	0			11.2208	0
11.2154	0			11.2263	0.04
11.2209	0			11.2318	0
11.2264	0			11.2373	0
11.2319	0.33333			11.2428	0
11.2374	0			11.2484	0
11.2429	0			11.2539	0
11.2484	0			11.2594	0
11.2539	0			11.2649	0.04
11.2594	0			11.2704	0
11.2649	0			11.2759	0
11.2704	0			11.2815	0
11.2759	0			11.287	0
11.2815	0			11.2925	0
11.287	0			11.298	0
11.2925	0			11.3036	0
11.298	0			11.3091	0
11.3035	0			11.3146	0
11.3091	0			11.3201	0
11.3146	0			11.3257	0
11.3201	0			11.3312	0
11.3256	0			11.3367	0.04
11.3311	0			11.3423	0
11.3367	0			11.3478	0
11.3422	0			11.3534	0
11.3477	0			11.3589	0
11.3533	0			11.3644	0
11.3588	0			11.37	0
11.3643	0			11.3755	0.04
11.3699	0			11.3811	0
11.3754	0			11.3866	0
11.3809	0			11.3922	0
11.3865	0			11.3977	0
11.392	0			11.4033	0
11.3976	0			11.4088	0
11.4031	0			11.4144	0
11.4086	0			11.4199	0
11.4142	0			11.4255	0
11.4198	0			11.431	0
11.4253	0			11.4366	0
11.4308	0			11.4422	0
11.4364	0			11.4477	0
11.442	0			11.4533	0
11.4475	0			11.4588	0
11.4531	0			11.4644	0
11.4586	0			11.47	0
11.4642	0			11.4756	0
11.4697	0			11.4811	0
11.4753	0			11.4867	0
11.4809	0			11.4923	0
11.4864	0			11.4978	0
11.492	0			11.5034	0
11.4976	0			11.509	0.04
11.5031	0			11.5146	0
11.5087	0			11.5201	0
11.5143	0			11.5257	0
11.5198	0			11.5313	0
11.5254	0			11.5369	0
11.531	0			11.5425	0
11.5366	0			11.5481	0
11.5421	0			11.5536	0
11.5477	0			11.5592	0.04
11.5533	0			11.5648	0
11.5589	0			11.5704	0
11.5645	0			11.576	0
11.57	0			11.5816	0
11.5756	0			11.5872	0.04
11.5812	0			11.5928	0
11.5868	0			11.5984	0
11.5924	0			11.604	0
11.598	0			11.6096	0
11.6036	0			11.6152	0
11.6092	0			11.6208	0
11.6148	0			11.6264	0
11.6204	0			11.632	0
11.6259	0			11.6376	0
11.6316	0			11.6432	0
11.6372	0			11.6488	0.08
11.6427	0			11.6544	0
11.6484	0			11.6601	0
11.654	0			11.6657	0
11.6596	0			11.6713	0
11.6652	0			11.6769	0
11.6708	0			11.6825	0
11.6764	0			11.6881	0
11.682	0			11.6938	0
11.6876	0			11.6994	0
11.6932	0			11.705	0
11.6988	0			11.7106	0
11.7044	0			11.7163	0
11.7101	0			11.7219	0
11.7157	0			11.7275	0
11.7213	0			11.7332	0
11.7269	0			11.7388	0
11.7325	0			11.7444	0
11.7382	0			11.75	0
11.7438	0			11.7557	0
11.7494	0			11.7613	0.04
11.7551	0			11.767	0
11.7607	0			11.7726	0
11.7663	0			11.7782	0
11.772	0			11.7839	0
11.7776	0			11.7895	0
11.7832	0			11.7952	0
11.7889	0			11.8008	0.04
11.7945	0			11.8065	0
11.8001	0			11.8121	0
11.8058	0			11.8178	0
11.8114	0			11.8234	0
11.8171	0			11.8291	0
11.8227	0			11.8347	0
11.8284	0			11.8404	0
11.834	0			11.846	0
11.8396	0			11.8517	0
11.8453	0			11.8574	0
11.8509	0			11.863	0
11.8566	0			11.8687	0
11.8622	0			11.8743	0
11.8679	0			11.88	0
11.8736	0			11.8857	0
11.8792	0			11.8913	0
11.8849	0			11.897	0
11.8905	0			11.9027	0
11.8962	0			11.9084	0
11.9019	0			11.914	0
11.9075	0			11.9197	0
11.9132	0			11.9254	0
11.9189	0			11.9311	0
11.9245	0			11.9367	0.04
11.9302	0			11.9424	0
11.9359	0			11.9481	0
11.9415	0			11.9538	0
11.9472	0.33333			11.9595	0
11.9529	0			11.9652	0
11.9586	0			11.9709	0
11.9642	0			11.9765	0.04
11.9699	0			11.9822	0
11.9756	0			11.9879	0
11.9813	0			11.9936	0
11.987	0			11.9993	0
11.9927	0			12.005	0
11.9984	0			12.0107	0
12.004	0			12.0164	0
12.0097	0.33333			12.0221	0
12.0154	0			12.0278	0
12.0211	0			12.0335	0
12.0268	0			12.0392	0
12.0325	0			12.0449	0
12.0382	0			12.0506	0
12.0439	0			12.0563	0.04
12.0496	0			12.062	0
12.0553	0			12.0677	0
12.061	0			12.0734	0
12.0667	0.33333			12.0792	0
12.0724	0			12.0849	0
12.0781	0			12.0906	0.04
12.0838	0			12.0963	0
12.0895	0			12.102	0
12.0952	0			12.1077	0
12.1009	0			12.1135	0
12.1066	0			12.1192	0
12.1124	0			12.1249	0
12.1181	0			12.1306	0
12.1238	0			12.1364	0
12.1295	0			12.1421	0
12.1352	0			12.1478	0
12.1409	0			12.1535	0
12.1467	0			12.1593	0.04
12.1524	0			12.165	0
12.1581	0.33333			12.1707	0
12.1638	0			12.1765	0
12.1696	0			12.1822	0
12.1753	0			12.188	0
12.181	0			12.1937	0
12.1867	0			12.1994	0
12.1925	0			12.2052	0.04
12.1982	0			12.2109	0
12.204	0			12.2167	0.04
12.2097	0			12.2224	0.04
12.2154	0			12.2282	0
12.2212	0			12.2339	0
12.2269	0			12.2397	0
12.2326	0			12.2454	0
12.2384	0			12.2512	0
12.2441	0			12.2569	0
12.2499	0			12.2627	0
12.2556	0			12.2684	0
12.2614	0			12.2742	0
12.2671	0			12.28	0
12.2729	0			12.2857	0.04
12.2786	0			12.2915	0.04
12.2844	0			12.2973	0
12.2901	0			12.303	0
12.2959	0			12.3088	0
12.3017	0			12.3146	0
12.3074	0			12.3203	0
12.3132	0			12.3261	0
12.3189	0			12.3319	0.04
12.3247	0			12.3376	0.04
12.3305	0			12.3434	0
12.3362	0			12.3492	0.08
12.342	0			12.355	0
12.3478	0			12.3607	0
12.3535	0			12.3665	0.04
12.3593	0			12.3723	0
12.3651	0			12.3781	0
12.3709	0			12.3839	0
12.3766	0			12.3897	0
12.3824	0			12.3955	0
12.3882	0			12.4012	0
12.394	0			12.407	0
12.3997	0			12.4128	0.08
12.4055	0			12.4186	0
12.4113	0			12.4244	0
12.4171	0			12.4302	0
12.4229	0			12.436	0
12.4287	0			12.4418	0
12.4345	0			12.4476	0
12.4402	0			12.4534	0
12.446	0			12.4592	0
12.4518	0			12.465	0.08
12.4576	0			12.4708	0
12.4634	0			12.4766	0
12.4692	0			12.4824	0
12.475	0			12.4882	0
12.4808	0			12.494	0.04
12.4866	0			12.4999	0
12.4924	0			12.5057	0.04
12.4982	0			12.5115	0
12.504	0			12.5173	0
12.5098	0			12.5231	0
12.5156	0			12.5289	0
12.5214	0			12.5348	0
12.5273	0			12.5406	0
12.5331	0			12.5464	0
12.5389	0			12.5522	0
12.5447	0			12.558	0
12.5505	0			12.5639	0
12.5563	0			12.5697	0
12.5621	0			12.5755	0
12.568	0			12.5814	0
12.5738	0			12.5872	0
12.5796	0.33333			12.593	0
12.5854	0			12.5989	0
12.5913	0			12.6047	0
12.5971	0			12.6105	0
12.6029	0			12.6164	0
12.6087	0			12.6222	0
12.6146	0			12.628	0
12.6204	0			12.6339	0
12.6262	0			12.6397	0
12.6321	0			12.6456	0
12.6379	0			12.6514	0.04
12.6437	0			12.6573	0
12.6496	0			12.6631	0
12.6554	0			12.669	0
12.6613	0			12.6748	0
12.6671	0			12.6807	0
12.6729	0			12.6865	0.04
12.6788	0			12.6924	0.04
12.6846	0			12.6982	0
12.6905	0			12.7041	0
12.6963	0			12.71	0.04
12.7022	0			12.7158	0
12.708	0			12.7217	0
12.7139	0			12.7276	0
12.7197	0			12.7334	0
12.7256	0			12.7393	0
12.7315	0			12.7452	0
12.7373	0			12.751	0
12.7432	0			12.7569	0
12.749	0			12.7628	0.08
12.7549	0			12.7686	0
12.7608	0			12.7745	0
12.7666	0			12.7804	0
12.7725	0			12.7863	0
12.7784	0			12.7921	0
12.7842	0			12.798	0
12.7901	0			12.8039	0
12.796	0			12.8098	0
12.8018	0			12.8157	0
12.8077	0			12.8216	0
12.8136	0			12.8275	0
12.8195	0			12.8333	0
12.8254	0			12.8392	0
12.8312	0			12.8451	0
12.8371	0			12.851	0
12.843	0			12.8569	0
12.8489	0			12.8628	0
12.8548	0			12.8687	0
12.8607	0			12.8746	0.04
12.8666	0			12.8805	0.04
12.8724	0			12.8864	0
12.8783	0			12.8923	0
12.8842	0			12.8982	0
12.8901	0			12.9041	0
12.896	0			12.91	0.04
12.9019	0			12.9159	0
12.9078	0			12.9218	0
12.9137	0			12.9277	0.04
12.9196	0			12.9337	0
12.9255	0			12.9396	0.04
12.9314	0			12.9455	0
12.9373	0			12.9514	0
12.9432	0			12.9573	0
12.9491	0			12.9632	0
12.955	0			12.9692	0
12.9609	0			12.9751	0
12.9669	0			12.981	0
12.9728	0			12.9869	0
12.9787	0			12.9928	0
12.9846	0			12.9988	0
12.9905	0			13.0047	0.04
12.9964	0			13.0106	0
13.0023	0			13.0166	0
13.0083	0			13.0225	0
13.0142	0			13.0284	0
13.0201	0			13.0343	0
13.026	0			13.0403	0
13.032	0			13.0462	0
13.0379	0			13.0522	0
13.0438	0.33333			13.0581	0
13.0497	0			13.064	0
13.0557	0			13.07	0
13.0616	0			13.0759	0
13.0676	0			13.0819	0
13.0735	0.33333			13.0878	0
13.0794	0			13.0938	0
13.0854	0			13.0997	0.04
13.0913	0			13.1057	0
13.0972	0			13.1116	0
13.1032	0			13.1176	0
13.1091	0			13.1235	0
13.1151	0			13.1295	0
13.121	0			13.1355	0
13.127	0			13.1414	0
13.1329	0			13.1474	0
13.1389	0			13.1533	0
13.1448	0			13.1593	0
13.1508	0			13.1653	0
13.1567	0			13.1712	0
13.1627	0			13.1772	0.04
13.1686	0			13.1831	0
13.1746	0			13.1891	0
13.1806	0			13.1951	0
13.1865	0			13.2011	0
13.1925	0			13.207	0
13.1984	0			13.213	0
13.2044	0			13.219	0
13.2104	0			13.225	0
13.2164	0			13.2309	0
13.2223	0			13.2369	0
13.2283	0			13.2429	0.04
13.2343	0			13.2489	0
13.2402	0			13.2549	0.04
13.2462	0			13.2609	0
13.2522	0			13.2668	0
13.2582	0			13.2728	0
13.2641	0			13.2788	0
13.2701	0			13.2848	0
13.2761	0			13.2908	0
13.2821	0			13.2968	0
13.2881	0			13.3028	0
13.2941	0			13.3088	0.04
13.3	0			13.3148	0
13.306	0			13.3208	0
13.312	0			13.3268	0
13.318	0			13.3328	0
13.324	0			13.3388	0
13.33	0			13.3448	0
13.336	0			13.3508	0
13.342	0			13.3568	0
13.348	0			13.3628	0
13.354	0			13.3688	0
13.36	0			13.3749	0
13.366	0			13.3809	0
13.372	0			13.3869	0
13.378	0			13.3929	0
13.384	0			13.3989	0
13.39	0			13.4049	0
13.396	0			13.4109	0
13.402	0			13.417	0
13.408	0			13.423	0
13.414	0			13.429	0
13.4201	0			13.435	0
13.4261	0			13.4411	0
13.4321	0			13.4471	0
13.4381	0			13.4531	0
13.4441	0			13.4591	0.04
13.4502	0			13.4652	0
13.4562	0			13.4712	0
13.4622	0			13.4772	0
13.4682	0			13.4833	0
13.4742	0			13.4893	0
13.4803	0			13.4954	0
13.4863	0			13.5014	0
13.4923	0			13.5075	0
13.4984	0			13.5135	0
13.5044	0.66667			13.5195	0
13.5104	0			13.5256	0
13.5165	0			13.5316	0
13.5225	0			13.5377	0
13.5285	0			13.5437	0
13.5346	0			13.5498	0
13.5406	0.33333			13.5558	0.04
13.5467	0			13.5619	0
13.5527	0			13.5679	0
13.5587	0			13.574	0.04
13.5648	0			13.58	0
13.5708	0			13.5861	0
13.5769	0			13.5922	0
13.5829	0			13.5982	0
13.589	0			13.6043	0
13.595	0			13.6104	0
13.6011	0			13.6164	0
13.6072	0			13.6225	0
13.6132	0			13.6286	0
13.6193	0			13.6346	0
13.6253	0			13.6407	0
13.6314	0			13.6468	0
13.6374	0			13.6528	0
13.6435	0			13.6589	0
13.6496	0			13.665	0
13.6556	0			13.6711	0
13.6617	0.33333			13.6771	0
13.6678	0			13.6832	0
13.6738	0.33333			13.6893	0
13.6799	0			13.6954	0
13.686	0			13.7015	0
13.6921	0			13.7076	0
13.6982	0			13.7136	0
13.7042	0			13.7197	0
13.7103	0			13.7258	0
13.7164	0			13.7319	0
13.7225	0			13.738	0
13.7285	0			13.7441	0
13.7346	0			13.7502	0
13.7407	0			13.7563	0.04
13.7468	0			13.7624	0.04
13.7529	0			13.7685	0
13.759	0			13.7746	0
13.7651	0			13.7807	0
13.7712	0			13.7868	0
13.7773	0			13.7929	0.04
13.7834	0			13.799	0
13.7894	0			13.8051	0
13.7955	0			13.8112	0
13.8016	0			13.8173	0
13.8077	0			13.8234	0
13.8138	0			13.8296	0
13.8199	0			13.8357	0
13.8261	0			13.8418	0
13.8322	0			13.8479	0.04
13.8383	0			13.854	0
13.8444	0			13.8602	0
13.8505	0			13.8663	0
13.8566	0			13.8724	0
13.8627	0			13.8785	0
13.8688	0			13.8846	0.04
13.8749	0			13.8908	0
13.881	0			13.8969	0
13.8872	0			13.903	0
13.8933	0			13.9092	0
13.8994	0.33333			13.9153	0
13.9055	0			13.9214	0
13.9116	0			13.9276	0
13.9178	0			13.9337	0
13.9239	0			13.9398	0
13.93	0			13.946	0
13.9361	0			13.9521	0
13.9423	0			13.9582	0
13.9484	0			13.9644	0
13.9545	0			13.9705	0.04
13.9607	0			13.9767	0
13.9668	0			13.9828	0
13.973	0			13.989	0.04
13.9791	0			13.9951	0
13.9852	0			14.0013	0
13.9914	0			14.0074	0
13.9975	0			14.0136	0
14.0037	0			14.0197	0
14.0098	0.33333			14.0259	0
14.0159	0			14.032	0
14.0221	0			14.0382	0
14.0282	0			14.0444	0
14.0344	0			14.0505	0
14.0405	0.33333			14.0567	0.04
14.0467	0			14.0628	0.04
14.0528	0			14.069	0
14.059	0			14.0752	0.04
14.0651	0			14.0814	0
14.0713	0			14.0875	0
14.0775	0			14.0937	0
14.0836	0			14.0999	0.04
14.0898	0			14.106	0
14.096	0			14.1122	0
14.1021	0			14.1184	0
14.1083	0			14.1246	0
14.1145	0			14.1308	0
14.1206	0			14.1369	0
14.1268	0			14.1431	0
14.133	0			14.1493	0
14.1391	0			14.1555	0
14.1453	0.33333			14.1617	0
14.1515	0			14.1678	0
14.1577	0			14.174	0
14.1638	0			14.1802	0
14.17	0			14.1864	0
14.1762	0			14.1926	0
14.1824	0			14.1988	0
14.1886	0.33333			14.205	0.04
14.1948	0			14.2112	0
14.2009	0			14.2174	0
14.2071	0			14.2236	0
14.2133	0			14.2298	0
14.2195	0			14.236	0
14.2257	0			14.2422	0
14.2319	0			14.2484	0
14.2381	0			14.2546	0
14.2443	0			14.2608	0
14.2505	0			14.267	0
14.2567	0			14.2732	0
14.2629	0			14.2795	0
14.2691	0			14.2857	0
14.2753	0			14.2919	0
14.2815	0			14.2981	0.04
14.2877	0			14.3043	0
14.2939	0			14.3105	0
14.3001	0			14.3168	0
14.3063	0			14.323	0
14.3125	0			14.3292	0
14.3187	0			14.3354	0
14.3249	0			14.3416	0
14.3312	0			14.3479	0
14.3374	0			14.3541	0
14.3436	0			14.3603	0.04
14.3498	0			14.3666	0
14.356	0			14.3728	0
14.3623	0			14.379	0
14.3685	0			14.3852	0.04
14.3747	0			14.3915	0
14.3809	0			14.3977	0
14.3872	0			14.404	0
14.3934	0			14.4102	0
14.3996	0			14.4164	0.04
14.4058	0			14.4227	0
14.4121	0			14.4289	0
14.4183	0			14.4352	0
14.4245	0			14.4414	0
14.4308	0			14.4477	0
14.437	0			14.4539	0
14.4433	0.33333			14.4602	0
14.4495	0			14.4664	0
14.4557	0			14.4727	0
14.462	0			14.4789	0
14.4682	0			14.4852	0
14.4745	0			14.4915	0.04
14.4807	0			14.4977	0
14.487	0			14.504	0
14.4932	0.33333			14.5102	0
14.4995	0			14.5165	0
14.5057	0.33333			14.5228	0
14.512	0			14.529	0
14.5182	0			14.5353	0
14.5245	0			14.5416	0
14.5307	0			14.5478	0
14.537	0			14.5541	0
14.5433	0			14.5604	0
14.5495	0			14.5666	0
14.5558	0			14.5729	0
14.562	0			14.5792	0
14.5683	0			14.5855	0
14.5746	0			14.5917	0
14.5808	0			14.598	0
14.5871	0			14.6043	0.04
14.5934	0			14.6106	0
14.5997	0			14.6169	0
14.6059	0			14.6232	0.04
14.6122	0			14.6295	0
14.6185	0			14.6357	0
14.6248	0			14.642	0
14.6311	0			14.6483	0.04
14.6373	0			14.6546	0
14.6436	0			14.6609	0
14.6499	0			14.6672	0
14.6562	0			14.6735	0
14.6625	0			14.6798	0
14.6687	0			14.6861	0
14.675	0			14.6924	0
14.6813	0			14.6987	0
14.6876	0			14.705	0
14.6939	0			14.7113	0
14.7002	0			14.7176	0
14.7065	0			14.7239	0
14.7128	0			14.7302	0
14.7191	0			14.7365	0
14.7254	0			14.7429	0
14.7317	0			14.7492	0
14.738	0.33333			14.7555	0
14.7443	0			14.7618	0
14.7506	0			14.7681	0
14.7569	0			14.7744	0
14.7632	0			14.7807	0
14.7695	0			14.7871	0
14.7758	0			14.7934	0
14.7821	0			14.7997	0
14.7885	0			14.806	0
14.7948	0			14.8124	0
14.8011	0			14.8187	0
14.8074	0			14.825	0
14.8137	0			14.8314	0
14.8201	0			14.8377	0.04
14.8264	0			14.844	0
14.8327	0.33333			14.8504	0
14.839	0			14.8567	0
14.8453	0			14.863	0
14.8517	0			14.8694	0
14.858	0			14.8757	0
14.8643	0			14.882	0
14.8706	0			14.8884	0
14.877	0			14.8947	0
14.8833	0			14.9011	0
14.8896	0			14.9074	0
14.896	0			14.9138	0.04
14.9023	0			14.9201	0
14.9087	0.33333			14.9265	0
14.915	0			14.9328	0
14.9214	0			14.9392	0.04
14.9277	0			14.9455	0
14.934	0			14.9519	0
14.9404	0			14.9582	0
14.9467	0			14.9646	0
14.9531	0			14.971	0.04
14.9594	0			14.9773	0
14.9658	0			14.9837	0
14.9721	0			14.9901	0.08
14.9785	0			14.9964	0
14.9848	0			15.0028	0
14.9912	0			15.0091	0
14.9976	0			15.0155	0
15.0039	0			15.0219	0
15.0103	0			15.0283	0.04
15.0166	0			15.0346	0
15.023	0			15.041	0
15.0294	0			15.0474	0
15.0357	0			15.0538	0.04
15.0421	0			15.0602	0
15.0485	0			15.0665	0
15.0548	0			15.0729	0
15.0612	0			15.0793	0
15.0676	0			15.0857	0
15.0739	0			15.0921	0
15.0803	0			15.0984	0
15.0867	0			15.1048	0.04
15.0931	0			15.1112	0
15.0994	0			15.1176	0
15.1058	0			15.124	0
15.1122	0			15.1304	0
15.1186	0			15.1368	0
15.125	0			15.1432	0
15.1314	0			15.1496	0
15.1378	0			15.156	0
15.1441	0			15.1624	0
15.1505	0			15.1688	0
15.1569	0			15.1752	0
15.1633	0			15.1816	0
15.1697	0			15.188	0
15.1761	0			15.1944	0
15.1825	0			15.2008	0
15.1889	0			15.2072	0
15.1953	0			15.2136	0
15.2017	0			15.2201	0
15.2081	0			15.2265	0
15.2145	0			15.2329	0
15.2209	0			15.2393	0
15.2273	0			15.2457	0
15.2337	0			15.2522	0.04
15.2401	0			15.2586	0
15.2465	0			15.265	0
15.253	0			15.2714	0
15.2594	0			15.2778	0
15.2658	0			15.2843	0
15.2722	0			15.2907	0
15.2786	0			15.2971	0
15.285	0			15.3035	0
15.2914	0			15.31	0
15.2979	0			15.3164	0
15.3043	0			15.3229	0
15.3107	0			15.3293	0
15.3171	0			15.3357	0
15.3236	0			15.3422	0
15.33	0			15.3486	0
15.3364	0			15.3551	0
15.3429	0			15.3615	0
15.3493	0			15.3679	0
15.3557	0			15.3744	0
15.3621	0			15.3808	0
15.3686	0			15.3873	0
15.375	0			15.3937	0
15.3815	0			15.4002	0
15.3879	0			15.4066	0
15.3943	0			15.4131	0
15.4008	0			15.4195	0
15.4072	0			15.426	0.04
15.4137	0			15.4324	0
15.4201	0			15.4389	0.04
15.4266	0			15.4454	0
15.433	0			15.4518	0
15.4395	0			15.4583	0
15.4459	0			15.4648	0.04
15.4524	0			15.4712	0
15.4588	0			15.4777	0
15.4653	0			15.4841	0.08
15.4717	0			15.4906	0
15.4782	0			15.4971	0
15.4847	0			15.5036	0
15.4911	0			15.51	0
15.4976	0			15.5165	0.08
15.504	0			15.523	0
15.5105	0			15.5295	0
15.517	0			15.5359	0
15.5234	0			15.5424	0
15.5299	0			15.5489	0
15.5364	0			15.5554	0
15.5428	0			15.5619	0
15.5493	0			15.5684	0
15.5558	0			15.5748	0
15.5623	0			15.5813	0
15.5687	0			15.5878	0
15.5752	0			15.5943	0
15.5817	0			15.6008	0
15.5882	0			15.6073	0
15.5947	0			15.6138	0
15.6012	0			15.6203	0
15.6076	0			15.6268	0
15.6141	0			15.6333	0
15.6206	0			15.6398	0
15.6271	0			15.6463	0
15.6336	0			15.6528	0
15.6401	0			15.6593	0
15.6466	0			15.6658	0
15.6531	0			15.6723	0
15.6596	0			15.6788	0
15.6661	0			15.6853	0.04
15.6726	0			15.6919	0
15.6791	0			15.6984	0
15.6856	0			15.7049	0
15.6921	0			15.7114	0
15.6986	0			15.7179	0
15.7051	0			15.7244	0
15.7116	0			15.7309	0
15.7181	0			15.7375	0
15.7246	0			15.744	0
15.7311	0			15.7505	0
15.7376	0			15.757	0
15.7441	0			15.7636	0
15.7507	0			15.7701	0
15.7572	0			15.7766	0
15.7637	0			15.7831	0
15.7702	0			15.7897	0
15.7767	0			15.7962	0.04
15.7833	0			15.8027	0
15.7898	0			15.8093	0
15.7963	0			15.8158	0
15.8028	0			15.8224	0
15.8094	0			15.8289	0
15.8159	0			15.8354	0
15.8224	0			15.842	0
15.829	0			15.8485	0
15.8355	0			15.8551	0.04
15.842	0			15.8616	0
15.8485	0			15.8682	0.04
15.8551	0			15.8747	0.12
15.8616	0			15.8813	0
15.8682	0			15.8878	0
15.8747	0			15.8944	0
15.8812	0			15.9009	0.04
15.8878	0			15.9075	0
15.8943	0			15.914	0
15.9009	0			15.9206	0
15.9074	0			15.9272	0
15.914	0			15.9337	0
15.9205	0			15.9403	0.04
15.9271	0			15.9468	0
15.9336	0			15.9534	0
15.9402	0			15.96	0.08
15.9467	0			15.9665	0.2
15.9533	0			15.9731	0.64
15.9599	0			15.9797	0.88
15.9664	0			15.9863	1.16
15.973	0			15.9928	2.44
15.9795	0			15.9994	2.2
15.9861	0.66667			16.006	1.52
15.9927	1			16.0126	0.72
15.9992	0			16.0191	0.16
16.0058	0			16.0257	0.12
16.0124	0			16.0323	0.24
16.0189	0			16.0389	0.24
16.0255	0			16.0455	0.08
16.0321	0.33333			16.0521	0.16
16.0387	0			16.0587	0.04
16.0452	0			16.0652	0.12
16.0518	0			16.0718	0.04
16.0584	0			16.0784	0.08
16.065	0			16.085	0.04
16.0715	0			16.0916	0.04
16.0781	0			16.0982	0.04
16.0847	0			16.1048	0.04
16.0913	0			16.1114	0.08
16.0979	0			16.118	0
16.1045	0			16.1246	0
16.1111	0			16.1312	0
16.1177	0			16.1378	0.04
16.1242	0			16.1444	0
16.1308	0.33333			16.151	0.04
16.1374	0			16.1576	0.08
16.144	0			16.1642	0.04
16.1506	0			16.1708	0.04
16.1572	0			16.1775	0.04
16.1638	0			16.1841	0
16.1704	0			16.1907	0.04
16.177	0			16.1973	0
16.1836	0			16.2039	0.04
16.1902	0			16.2105	0
16.1969	0			16.2172	0.04
16.2035	0			16.2238	0
16.2101	0			16.2304	0
16.2167	0			16.237	0
16.2233	0			16.2436	0.04
16.2299	0			16.2503	0
16.2365	0			16.2569	0
16.2431	0			16.2635	0.04
16.2497	0			16.2702	0
16.2564	0			16.2768	0.04
16.263	0			16.2834	0
16.2696	0			16.2901	0
16.2762	0			16.2967	0
16.2829	0			16.3033	0
16.2895	0			16.31	0.04
16.2961	0			16.3166	0.04
16.3027	0			16.3232	0
16.3094	0			16.3299	0
16.316	0			16.3365	0
16.3226	0			16.3432	0
16.3293	0			16.3498	0.04
16.3359	0			16.3565	0
16.3425	0			16.3631	0
16.3492	0			16.3698	0
16.3558	0			16.3764	0
16.3625	0			16.3831	0.04
16.3691	0			16.3897	0
16.3757	0.33333			16.3964	0
16.3824	0			16.403	0
16.389	0			16.4097	0
16.3957	0			16.4164	0.04
16.4023	0			16.423	0
16.409	0			16.4297	0
16.4156	0			16.4364	0
16.4223	0			16.443	0
16.4289	0			16.4497	0
16.4356	0			16.4564	0
16.4423	0			16.463	0
16.4489	0			16.4697	0
16.4556	0			16.4764	0
16.4622	0			16.483	0.04
16.4689	0			16.4897	0
16.4755	0			16.4964	0
16.4822	0			16.5031	0.12
16.4889	0			16.5098	0
16.4956	0			16.5164	0
16.5022	0			16.5231	0
16.5089	0.33333			16.5298	0
16.5156	0			16.5365	0
16.5222	0			16.5432	0
16.5289	0			16.5498	0
16.5356	0			16.5565	0.04
16.5423	0			16.5632	0
16.5489	0			16.5699	0.04
16.5556	0			16.5766	0
16.5623	0.33333			16.5833	0
16.569	0			16.59	0
16.5757	0.33333			16.5967	0
16.5824	0			16.6034	0
16.589	0			16.6101	0
16.5957	0			16.6168	0
16.6024	0			16.6235	0
16.6091	0			16.6302	0.04
16.6158	0			16.6369	0
16.6225	0			16.6436	0.04
16.6292	0			16.6503	0
16.6359	0			16.657	0
16.6426	0			16.6637	0
16.6493	0			16.6704	0
16.656	0			16.6772	0
16.6627	0			16.6839	0
16.6694	0			16.6906	0.04
16.6761	0			16.6973	0
16.6828	0			16.704	0
16.6895	0			16.7107	0
16.6962	0			16.7175	0
16.7029	0			16.7242	0
16.7096	0			16.7309	0
16.7163	0			16.7376	0
16.723	0			16.7444	0
16.7298	0			16.7511	0
16.7365	0			16.7578	0
16.7432	0			16.7645	0
16.7499	0			16.7713	0
16.7566	0			16.778	0
16.7633	0			16.7847	0
16.7701	0			16.7915	0
16.7768	0			16.7982	0.04
16.7835	0			16.805	0.04
16.7903	0			16.8117	0
16.797	0			16.8184	0
16.8037	0			16.8252	0
16.8104	0			16.8319	0
16.8172	0			16.8387	0
16.8239	0			16.8454	0.04
16.8306	0			16.8522	0
16.8374	0			16.8589	0
16.8441	0			16.8657	0
16.8509	0			16.8724	0
16.8576	0			16.8792	0
16.8643	0			16.8859	0
16.8711	0			16.8927	0
16.8778	0			16.8994	0
16.8846	0			16.9062	0
16.8913	0			16.913	0
16.8981	0			16.9197	0
16.9048	0			16.9265	0
16.9116	0			16.9333	0
16.9183	0			16.94	0
16.9251	0			16.9468	0
16.9318	0			16.9535	0
16.9386	0			16.9603	0
16.9453	0			16.9671	0.08
16.9521	0			16.9739	0.16
16.9589	0			16.9806	0.12
16.9656	0			16.9874	0.08
16.9724	0			16.9942	0.36
16.9791	0			17.001	0.4
16.9859	0.33333			17.0077	0.44
16.9927	0			17.0145	0.2
16.9994	0.33333			17.0213	0.04
17.0062	0.66667			17.0281	0.08
17.013	0			17.0349	0.04
17.0198	0			17.0417	0.08
17.0265	0			17.0484	0.04
17.0333	0.33333			17.0552	0.12
17.0401	0			17.062	0
17.0469	0			17.0688	0
17.0536	0			17.0756	0.04
17.0604	0			17.0824	0.04
17.0672	0			17.0892	0
17.074	0			17.096	0
17.0808	0			17.1028	0.04
17.0876	0			17.1096	0
17.0943	0			17.1164	0.04
17.1011	0.33333			17.1232	0
17.1079	0			17.13	0.08
17.1147	0			17.1368	0.04
17.1215	0			17.1436	0
17.1283	0			17.1504	0
17.1351	0			17.1572	0
17.1419	0			17.164	0
17.1487	0			17.1708	0
17.1555	0			17.1777	0
17.1623	0			17.1845	0
17.1691	0			17.1913	0
17.1759	0			17.1981	0
17.1827	0			17.2049	0
17.1895	0			17.2117	0
17.1963	0			17.2186	0
17.2031	0			17.2254	0
17.2099	0			17.2322	0
17.2167	0			17.239	0
17.2236	0			17.2459	0
17.2304	0			17.2527	0
17.2372	0			17.2595	0
17.244	0			17.2663	0
17.2508	0			17.2732	0
17.2576	0			17.28	0
17.2645	0			17.2869	0
17.2713	0			17.2937	0.04
17.2781	0			17.3005	0.04
17.2849	0			17.3074	0
17.2918	0			17.3142	0
17.2986	0			17.321	0
17.3054	0			17.3279	0.04
17.3122	0			17.3347	0
17.3191	0			17.3416	0
17.3259	0			17.3484	0
17.3328	0			17.3553	0
17.3396	0			17.3621	0
17.3464	0			17.369	0
17.3533	0			17.3758	0
17.3601	0			17.3827	0.04
17.3669	0			17.3895	0
17.3738	0			17.3964	0
17.3806	0			17.4032	0.04
17.3875	0			17.4101	0
17.3943	0			17.417	0
17.4012	0			17.4238	0
17.408	0			17.4307	0.04
17.4149	0			17.4376	0
17.4217	0			17.4444	0
17.4286	0			17.4513	0
17.4354	0			17.4581	0
17.4423	0			17.465	0
17.4491	0			17.4719	0.04
17.456	0.33333			17.4788	0
17.4629	0			17.4856	0
17.4697	0			17.4925	0
17.4766	0			17.4994	0
17.4835	0			17.5063	0
17.4903	0			17.5131	0
17.4972	0			17.52	0
17.504	0			17.5269	0
17.5109	0			17.5338	0
17.5178	0			17.5407	0
17.5247	0			17.5476	0
17.5315	0			17.5544	0
17.5384	0			17.5613	0
17.5453	0			17.5682	0
17.5522	0			17.5751	0
17.559	0			17.582	0.04
17.5659	0			17.5889	0
17.5728	0			17.5958	0.04
17.5797	0			17.6027	0
17.5866	0			17.6096	0
17.5935	0			17.6165	0
17.6003	0			17.6234	0
17.6072	0			17.6303	0
17.6141	0			17.6372	0
17.621	0			17.6441	0
17.6279	0			17.651	0
17.6348	0			17.6579	0
17.6417	0			17.6648	0
17.6486	0			17.6717	0
17.6555	0			17.6786	0
17.6624	0			17.6856	0
17.6693	0			17.6925	0
17.6762	0			17.6994	0.04
17.6831	0			17.7063	0
17.69	0			17.7132	0
17.6969	0			17.7201	0
17.7038	0			17.7271	0
17.7107	0			17.734	0
17.7176	0			17.7409	0
17.7245	0			17.7478	0
17.7314	0			17.7548	0
17.7384	0			17.7617	0
17.7453	0			17.7686	0
17.7522	0			17.7755	0
17.7591	0			17.7825	0
17.766	0			17.7894	0
17.773	0.33333			17.7963	0
17.7799	0			17.8033	0
17.7868	0			17.8102	0
17.7937	0			17.8172	0
17.8007	0			17.8241	0
17.8076	0			17.831	0
17.8145	0			17.838	0.04
17.8214	0			17.8449	0
17.8284	0			17.8519	0
17.8353	0			17.8588	0
17.8422	0			17.8658	0.04
17.8492	0			17.8727	0
17.8561	0			17.8797	0
17.8631	0			17.8866	0
17.87	0			17.8936	0
17.8769	0			17.9005	0
17.8839	0.33333			17.9075	0
17.8908	0			17.9144	0
17.8978	0			17.9214	0
17.9047	0			17.9283	0
17.9117	0			17.9353	0
17.9186	0			17.9423	0
17.9256	0			17.9492	0
17.9325	0			17.9562	0
17.9395	0			17.9632	0
17.9464	0			17.9701	0
17.9534	0			17.9771	0
17.9603	0			17.9841	0
17.9673	0			17.9911	0
17.9743	0			17.998	0
17.9812	0			18.005	0
17.9882	0			18.012	0.04
17.9951	0			18.019	0
18.0021	0			18.0259	0
18.0091	0			18.0329	0
18.016	0			18.0399	0
18.023	0			18.0469	0
18.03	0			18.0539	0
18.0369	0			18.0608	0
18.0439	0			18.0678	0
18.0509	0			18.0748	0
18.0579	0			18.0818	0
18.0648	0			18.0888	0.04
18.0718	0			18.0958	0
18.0788	0			18.1028	0
18.0858	0			18.1098	0
18.0928	0			18.1168	0
18.0998	0			18.1238	0
18.1067	0			18.1308	0
18.1137	0			18.1378	0
18.1207	0			18.1448	0
18.1277	0			18.1518	0
18.1347	0			18.1588	0.04
18.1417	0			18.1658	0
18.1487	0			18.1728	0
18.1557	0			18.1798	0.04
18.1627	0			18.1868	0
18.1697	0			18.1938	0
18.1767	0			18.2008	0
18.1837	0			18.2079	0
18.1907	0			18.2149	0.04
18.1977	0			18.2219	0
18.2047	0			18.2289	0
18.2117	0			18.2359	0
18.2187	0			18.243	0
18.2257	0			18.25	0.04
18.2327	0			18.257	0
18.2397	0			18.264	0.04
18.2467	0			18.271	0
18.2537	0			18.2781	0
18.2608	0			18.2851	0
18.2678	0			18.2921	0.04
18.2748	0			18.2992	0.08
18.2818	0			18.3062	0
18.2888	0			18.3132	0.04
18.2959	0			18.3203	0
18.3029	0			18.3273	0
18.3099	0			18.3344	0
18.3169	0			18.3414	0
18.324	0			18.3484	0
18.331	0			18.3555	0
18.338	0			18.3625	0.04
18.345	0			18.3696	0
18.3521	0.33333			18.3766	0
18.3591	0			18.3837	0
18.3662	0			18.3907	0
18.3732	0			18.3978	0
18.3802	0			18.4048	0
18.3873	0			18.4119	0
18.3943	0			18.4189	0.04
18.4013	0.33333			18.426	0.04
18.4084	0			18.433	0
18.4154	0			18.4401	0
18.4225	0			18.4472	0.04
18.4295	0			18.4542	0
18.4366	0			18.4613	0
18.4436	0			18.4683	0.04
18.4507	0			18.4754	0
18.4577	0			18.4825	0
18.4648	0			18.4895	0
18.4718	0			18.4966	0
18.4789	0			18.5037	0
18.4859	0			18.5108	0
18.493	0			18.5178	0
18.5001	0			18.5249	0
18.5071	0			18.532	0
18.5142	0			18.5391	0
18.5213	0			18.5461	0.04
18.5283	0			18.5532	0
18.5354	0			18.5603	0
18.5425	0			18.5674	0
18.5495	0			18.5745	0
18.5566	0			18.5816	0
18.5637	0			18.5886	0
18.5708	0			18.5957	0
18.5778	0			18.6028	0.04
18.5849	0			18.6099	0
18.592	0			18.617	0
18.5991	0			18.6241	0.04
18.6061	0			18.6312	0
18.6132	0			18.6383	0
18.6203	0			18.6454	0
18.6274	0			18.6525	0
18.6345	0			18.6596	0
18.6416	0			18.6667	0
18.6487	0			18.6738	0.04
18.6558	0			18.6809	0
18.6628	0			18.688	0
18.6699	0			18.6951	0.04
18.677	0			18.7022	0
18.6841	0			18.7093	0
18.6912	0			18.7164	0
18.6983	0			18.7235	0
18.7054	0			18.7307	0
18.7125	0			18.7378	0
18.7196	0			18.7449	0
18.7267	0			18.752	0
18.7338	0			18.7591	0
18.741	0			18.7662	0
18.748	0			18.7734	0
18.7552	0			18.7805	0
18.7623	0			18.7876	0
18.7694	0			18.7948	0
18.7765	0			18.8019	0
18.7836	0			18.809	0
18.7907	0			18.8161	0
18.7979	0			18.8233	0
18.805	0			18.8304	0
18.8121	0			18.8375	0
18.8192	0			18.8447	0
18.8263	0			18.8518	0.04
18.8335	0			18.859	0
18.8406	0			18.8661	0
18.8477	0			18.8732	0
18.8548	0			18.8804	0
18.862	0.33333			18.8875	0
18.8691	0			18.8947	0
18.8762	0			18.9018	0
18.8834	0			18.909	0
18.8905	0			18.9161	0
18.8976	0			18.9233	0
18.9048	0			18.9304	0
18.9119	0			18.9376	0
18.919	0.33333			18.9447	0
18.9262	0			18.9519	0
18.9333	0			18.959	0
18.9405	0			18.9662	0.04
18.9476	0			18.9733	0.08
18.9548	0			18.9805	0
18.9619	0			18.9877	0
18.9691	0			18.9948	0
18.9762	0			19.002	0
18.9834	0			19.0092	0.04
18.9905	0			19.0163	0
18.9977	0			19.0235	0
19.0048	0			19.0307	0
19.012	0			19.0378	0
19.0192	0			19.045	0.04
19.0263	0			19.0522	0
19.0335	0			19.0594	0
19.0406	0			19.0665	0
19.0478	0			19.0737	0
19.055	0			19.0809	0
19.0621	0			19.0881	0
19.0693	0			19.0953	0.04
19.0765	0			19.1025	0
19.0836	0			19.1096	0
19.0908	0			19.1168	0
19.098	0			19.124	0.04
19.1052	0			19.1312	0
19.1123	0			19.1384	0
19.1195	0			19.1456	0
19.1267	0			19.1528	0
19.1339	0			19.16	0
19.1411	0			19.1672	0
19.1483	0			19.1744	0
19.1554	0			19.1816	0
19.1626	0			19.1888	0
19.1698	0			19.196	0
19.177	0			19.2032	0
19.1842	0			19.2104	0
19.1914	0			19.2176	0
19.1986	0			19.2248	0
19.2058	0			19.232	0
19.213	0			19.2392	0.04
19.2202	0			19.2464	0.04
19.2274	0			19.2536	0
19.2346	0			19.2609	0
19.2418	0			19.2681	0.04
19.249	0			19.2753	0.08
19.2562	0			19.2825	0
19.2634	0			19.2897	0
19.2706	0			19.2969	0.04
19.2778	0			19.3042	0.04
19.285	0			19.3114	0
19.2922	0			19.3186	0
19.2994	0			19.3258	0
19.3066	0			19.3331	0
19.3138	0			19.3403	0
19.3211	0			19.3475	0
19.3283	0			19.3548	0
19.3355	0			19.362	0
19.3427	0			19.3692	0
19.3499	0			19.3765	0
19.3572	0			19.3837	0
19.3644	0			19.3909	0.04
19.3716	0			19.3982	0
19.3788	0			19.4054	0
19.3861	0			19.4127	0
19.3933	0			19.4199	0
19.4005	0			19.4272	0
19.4078	0			19.4344	0
19.415	0			19.4416	0
19.4222	0			19.4489	0
19.4295	0			19.4562	0
19.4367	0			19.4634	0
19.4439	0			19.4707	0
19.4512	0			19.4779	0
19.4584	0			19.4852	0
19.4657	0			19.4924	0
19.4729	0			19.4997	0
19.4802	0			19.5069	0
19.4874	0			19.5142	0
19.4947	0			19.5215	0
19.5019	0			19.5287	0
19.5092	0			19.536	0
19.5164	0			19.5433	0
19.5237	0			19.5505	0
19.5309	0			19.5578	0
19.5382	0			19.5651	0
19.5454	0			19.5723	0
19.5527	0			19.5796	0
19.56	0			19.5869	0
19.5672	0			19.5942	0
19.5745	0			19.6014	0
19.5817	0			19.6087	0
19.589	0			19.616	0
[truncated: 30,177 more rows]

## Sheet: T2
Energy Scan (total ion yield) - Thymidine
Total ion yield LDS				Total ion yield MBO
Electron energy (eV)	Ion yield (Hz)			Electron energy (eV)	Ion yield (Hz)
-1.66383	7			-2.12155	2.72
-1.4095	3.33333			-1.89436	2.88
-1.15518	4			-1.66718	3.2
-0.90085	5.66667			-1.43999	3.24
-0.64653	6.66667			-1.2128	2.88
-0.39221	12			-0.98562	3.28
-0.13788	19			-0.75843	3.2
0.11644	32.6667			-0.53124	4.28
0.37077	28.6667			-0.30405	7.6
0.62509	14.6667			-0.07687	16.32
0.87942	27			0.15032	27.72
1.13375	32.6667			0.37751	46.56
1.38807	59			0.60469	68.12
1.6424	87.6667			0.83188	93.92
1.89672	119.667			1.05907	131.88
2.15104	117.667			1.28626	163.28
2.40537	100.333			1.51344	166.96
2.65969	75			1.74063	140.92
2.91402	44			1.96782	115.52
3.16834	43.3333			2.195	79.68
3.42267	30.3333			2.42219	55.4
3.67699	17.6667			2.64938	34.64
3.93132	15.3333			2.87656	23.64
4.18564	14.6667			3.10375	17.8
4.43997	16.6667			3.33094	13.8
4.6943	12			3.55813	11.92
4.94862	11			3.78531	10.64
5.20295	18			4.0125	8.16
5.45727	27.3333			4.23969	7.6
5.71159	33.6667			4.46687	6.4
5.96592	62			4.69406	7.44
6.22025	88.6667			4.92125	8.72
6.47457	117.333			5.14843	10.68
6.72889	113.667			5.37562	11.32
6.98322	131			5.60281	16.08
7.23754	119.667			5.83	17.64
7.49187	125			6.05718	21.32
7.7462	100			6.28437	22.88
8.00052	79.6667			6.51156	25.84
8.25484	82.3333			6.73874	24.2
8.50917	78			6.96593	22.52
8.7635	60.6667			7.19312	21.4
9.01782	56.3333			7.4203	20.48
9.27215	41			7.64749	18.76
9.52647	35			7.87468	16.04
9.78079	27.3333			8.10187	16.32
10.0351	26			8.32905	14.4
10.2895	21			8.55624	10.88
10.5438	--			8.78343	12.04
10.7981	--			9.01061	10.8
11.0524	--			9.2378	9.96
11.3067	--			9.46499	8.4
11.5611	--			9.69217	8.36
11.8154	--			9.91936	8.6
11.9002	--			10.1465	7.4
				10.3737	8.68
				10.6009	7.28
				10.8281	8.2
				11.0553	7
				11.2825	5.44
				11.5097	7.08

## Sheet: T3
Energy Scan (fragments LDS) - Thymidine
m/z 241			m/z 151			m/z 125			m/z 114			m/z 97			m/z 89			m/z 84			m/z 59			m/z 42			m/z 26
Electron energy (eV)	Ion yield (Hz)		Electron energy (eV)	Ion yield (Hz)		Electron energy (eV)	Ion yield (Hz)		Electron energy (eV)	Ion yield (Hz)		Electron energy (eV)	Ion yield (Hz)		Electron energy (eV)	Ion yield (Hz)		Electron energy (eV)	Ion yield (Hz)		Electron energy (eV)	Ion yield (Hz)		Electron energy (eV)	Ion yield (Hz)		Electron energy (eV)	Ion yield (Hz)
-1.66383	0		-1.66383	0.33333		-1.66383	0		-1.66383	0		-1.66383	0		-1.66383	0		-1.66383	0		-1.66383	0		-1.66383	0		-1.66383	--
-1.4095	0		-1.4095	0		-1.4095	0		-1.4095	0.33333		-1.4095	0		-1.4095	0		-1.4095	0		-1.4095	0		-1.4095	0		-1.4095	0
-1.15518	0		-1.15518	0		-1.15518	0		-1.15518	0		-1.15518	0		-1.15518	0		-1.15518	0		-1.15518	0		-1.15518	0		-1.15518	0
-0.90085	0		-0.90085	0		-0.90085	1.33333		-0.90085	0		-0.90085	0		-0.90085	0		-0.90085	0		-0.90085	0		-0.90085	0		-0.90085	0
-0.64653	0		-0.64653	0		-0.64653	1.66667		-0.64653	0.33333		-0.64653	0		-0.64653	0		-0.64653	0.33333		-0.64653	0		-0.64653	0		-0.64653	0.33333
-0.39221	0.33333		-0.39221	0		-0.39221	4		-0.39221	1		-0.39221	0		-0.39221	0		-0.39221	0.33333		-0.39221	0		-0.39221	0		-0.39221	0
-0.13788	0		-0.13788	0		-0.13788	5		-0.13788	3		-0.13788	0		-0.13788	0		-0.13788	0.66667		-0.13788	0		-0.13788	0		-0.13788	0
0.11644	1.66667		0.11644	0		0.11644	10.3333		0.11644	5		0.11644	0		0.11644	0		0.11644	3		0.11644	0		0.11644	0		0.11644	0.33333
0.37077	1		0.37077	0		0.37077	8.33333		0.37077	3.66667		0.37077	0.33333		0.37077	0.33333		0.37077	1.33333		0.37077	0		0.37077	0.33333		0.37077	0
0.62509	1		0.62509	0		0.62509	6.66667		0.62509	1.66667		0.62509	0		0.62509	0		0.62509	0.66667		0.62509	0		0.62509	0.33333		0.62509	0
0.87942	8		0.87942	0		0.87942	6.33333		0.87942	1.33333		0.87942	0		0.87942	0		0.87942	1.66667		0.87942	0		0.87942	0		0.87942	0.33333
1.13375	18.3333		1.13375	0		1.13375	3.66667		1.13375	0.33333		1.13375	0		1.13375	0		1.13375	0.66667		1.13375	0		1.13375	0.33333		1.13375	0.33333
1.38807	40.6667		1.38807	0		1.38807	5.33333		1.38807	0		1.38807	0		1.38807	0		1.38807	0.33333		1.38807	0		1.38807	0.66667		1.38807	0.33333
1.6424	63.3333		1.6424	0		1.6424	6.33333		1.6424	0		1.6424	0.33333		1.6424	0		1.6424	1.33333		1.6424	0		1.6424	0.66667		1.6424	0.66667
1.89672	90.6667		1.89672	0		1.89672	5.66667		1.89672	0		1.89672	0		1.89672	0		1.89672	0		1.89672	0		1.89672	3		1.89672	1
2.15104	93.3333		2.15104	0.66667		2.15104	5		2.15104	0		2.15104	0		2.15104	0		2.15104	0.33333		2.15104	0		2.15104	1.33333		2.15104	0.33333
2.40537	78.6667		2.40537	0.33333		2.40537	6.33333		2.40537	0		2.40537	0		2.40537	0		2.40537	0		2.40537	0		2.40537	2		2.40537	1.33333
2.65969	46.6667		2.65969	0		2.65969	9		2.65969	0		2.65969	0		2.65969	0		2.65969	0		2.65969	0		2.65969	1.66667		2.65969	0.66667
2.91402	25.6667		2.91402	0		2.91402	2.33333		2.91402	0		2.91402	0		2.91402	0		2.91402	0		2.91402	0		2.91402	1.33333		2.91402	1.33333
3.16834	25.6667		3.16834	0		3.16834	7		3.16834	0		3.16834	0		3.16834	0		3.16834	0		3.16834	0		3.16834	2.33333		3.16834	2.33333
3.42267	11.6667		3.42267	0		3.42267	7.66667		3.42267	0		3.42267	0		3.42267	0		3.42267	0		3.42267	0		3.42267	1.66667		3.42267	0
3.67699	3.66667		3.67699	1.66667		3.67699	4		3.67699	0		3.67699	0		3.67699	0.33333		3.67699	0.33333		3.67699	0		3.67699	0.66667		3.67699	0.33333
3.93132	5		3.93132	0		3.93132	1.66667		3.93132	0		3.93132	0		3.93132	0		3.93132	0.66667		3.93132	0		3.93132	0.66667		3.93132	0.33333
4.18564	3.33333		4.18564	0		4.18564	3.33333		4.18564	0		4.18564	0		4.18564	0		4.18564	0		4.18564	0		4.18564	1.33333		4.18564	0.66667
4.43997	1		4.43997	0		4.43997	4.33333		4.43997	0.33333		4.43997	0		4.43997	0		4.43997	0		4.43997	0		4.43997	2.33333		4.43997	3.33333
4.6943	1		4.6943	0.66667		4.6943	4		4.6943	0		4.6943	0		4.6943	0		4.6943	0.33333		4.6943	0		4.6943	0.66667		4.6943	0.66667
4.94862	0		4.94862	0		4.94862	5		4.94862	0		4.94862	0		4.94862	0.66667		4.94862	0		4.94862	0		4.94862	0.66667		4.94862	1.33333
5.20295	1		5.20295	0		5.20295	3.66667		5.20295	0		5.20295	0		5.20295	0		5.20295	1.33333		5.20295	0		5.20295	3.33333		5.20295	0
5.45727	0.33333		5.45727	0.33333		5.45727	9		5.45727	0		5.45727	1.66667		5.45727	0		5.45727	1		5.45727	0		5.45727	4.66667		5.45727	0.66667
5.71159	0.33333		5.71159	0.33333		5.71159	14.3333		5.71159	0.66667		5.71159	1.33333		5.71159	0.66667		5.71159	2		5.71159	0		5.71159	3		5.71159	1
5.96592	0.33333		5.96592	1.33333		5.96592	28.6667		5.96592	0.66667		5.96592	2.33333		5.96592	1.33333		5.96592	3.66667		5.96592	0.66667		5.96592	7.33333		5.96592	0.66667
6.22025	0.66667		6.22025	3.33333		6.22025	40		6.22025	1.33333		6.22025	2.33333		6.22025	3.33333		6.22025	3.33333		6.22025	3.33333		6.22025	10		6.22025	1.33333
6.47457	0		6.47457	3		6.47457	69.6667		6.47457	0.33333		6.47457	1.33333		6.47457	1.33333		6.47457	5		6.47457	0		6.47457	10.6667		6.47457	0.66667
6.72889	0.33333		6.72889	4.33333		6.72889	62.6667		6.72889	0.33333		6.72889	1		6.72889	0.66667		6.72889	4.33333		6.72889	4		6.72889	15.6667		6.72889	0.66667
6.98322	0.33333		6.98322	3		6.98322	64		6.98322	2.33333		6.98322	1.33333		6.98322	1.66667		6.98322	6.33333		6.98322	2.33333		6.98322	21.3333		6.98322	1.33333
7.23754	0.33333		7.23754	2		7.23754	53.6667		7.23754	1.33333		7.23754	2.33333		7.23754	2.66667		7.23754	5.33333		7.23754	3		7.23754	23.6667		7.23754	2
7.49187	0		7.49187	1.66667		7.49187	60.6667		7.49187	1.33333		7.49187	1.66667		7.49187	1.66667		7.49187	4		7.49187	4		7.49187	23.6667		7.49187	0
7.7462	0		7.7462	1.33333		7.7462	53.6667		7.7462	1.33333		7.7462	0.33333		7.7462	0.66667		7.7462	1.33333		7.7462	4.66667		7.7462	17.3333		7.7462	1
8.00052	0		8.00052	2.33333		8.00052	50.3333		8.00052	0.33333		8.00052	0		8.00052	0.66667		8.00052	0.33333		8.00052	2.66667		8.00052	8		8.00052	1.33333
8.25484	0		8.25484	4.33333		8.25484	37.6667		8.25484	0.66667		8.25484	0.66667		8.25484	0.66667		8.25484	2.33333		8.25484	3.66667		8.25484	13		8.25484	1
8.50917	0		8.50917	0.33333		8.50917	44.6667		8.50917	0.33333		8.50917	0.66667		8.50917	0.33333		8.50917	3		8.50917	3.33333		8.50917	8.66667		8.50917	0.33333
8.7635	0		8.7635	1		8.7635	36.6667		8.7635	0		8.7635	0.66667		8.7635	0.33333		8.7635	0.66667		8.7635	2.33333		8.7635	7		8.7635	0
9.01782	0		9.01782	1.66667		9.01782	27.3333		9.01782	0.66667		9.01782	0.33333		9.01782	0.66667		9.01782	1.33333		9.01782	2.33333		9.01782	7.66667		9.01782	1.33333
9.27215	0		9.27215	1		9.27215	22		9.27215	0.33333		9.27215	0		9.27215	0		9.27215	0		9.27215	0.66667		9.27215	6.33333		9.27215	0.33333
9.52647	0		9.52647	0		9.52647	18.3333		9.52647	0		9.52647	0		9.52647	0		9.52647	0		9.52647	1.33333		9.52647	5		9.52647	1
9.78079	0		9.78079	0.33333		9.78079	10.3333		9.78079	0		9.78079	0		9.78079	0		9.78079	0		9.78079	1.66667		9.78079	4.33333		9.78079	0.33333
10.0351	0		10.0351	0		10.0351	6		10.0351	1		10.0351	0		10.0351	0		10.0351	0		10.0351	0.66667		10.0351	9.66667		10.0351	0.66667
10.2895	0.33333		10.2895	1		10.2895	9.66667		10.2895	0		10.2895	0		10.2895	0		10.2895	0.33333		10.2895	1.33333		10.2895	2.66667		10.2895	0.33333
10.5438			10.5438			10.5438	--		10.5438			10.5438			10.5438			10.5438			10.5438			10.5438			10.5438
10.7981			10.7981			10.7981	--		10.7981			10.7981			10.7981			10.7981			10.7981			10.7981			10.7981
11.0524			11.0524			11.0524	--		11.0524			11.0524			11.0524			11.0524			11.0524			11.0524			11.0524
11.3067			11.3067			11.3067	--		11.3067			11.3067			11.3067			11.3067			11.3067			11.3067			11.3067
11.5611			11.5611			11.5611	--		11.5611			11.5611			11.5611			11.5611			11.5611			11.5611			11.5611
11.8154			11.8154			11.8154	--		11.8154			11.8154			11.8154			11.8154			11.8154			11.8154			11.8154
11.9002			11.9002			11.9002	--		11.9002			11.9002			11.9002			11.9002			11.9002			11.9002			11.9002

## Sheet: T4
Energy Scan (fragments MBO) - Thymidine
m/z 241			m/z 133			m/z 125			m/z 115			m/z 97			m/z 89			m/z 71			m/z 59			m/z 42				m/z 26
Electron energy (eV)	Ion yield (Hz)		Electron energy (eV)	Ion yield (Hz)		Electron energy (eV)	Ion yield (Hz)		Electron energy (eV)	Ion yield (Hz)		Electron energy (eV)	Ion yield (Hz)		Electron energy (eV)	Ion yield (Hz)		Electron energy (eV)	Ion yield (Hz)		Electron energy (eV)	Ion yield (Hz)		Electron energy (eV)	Ion yield (Hz)			Electron energy (eV)	Ion yield (Hz)
-2.12155	0		-2.12155	0		-2.12155	0		-2.12155	0		-2.12155	0		-2.12155	0.04		-2.12155	0		-2.12155	0		-2.12155	0			-2.12155	0
-1.89436	0		-1.89436	0		-1.89436	0.04		-1.89436	0		-1.89436	0		-1.89436	0		-1.89436	0		-1.89436	0		-1.89436	0			-1.89436	0
-1.66718	0		-1.66718	0		-1.66718	0		-1.66718	0		-1.66718	0		-1.66718	0		-1.66718	0.04		-1.66718	0		-1.66718	0			-1.66718	0
-1.43999	0		-1.43999	0		-1.43999	0.04		-1.43999	0		-1.43999	0.04		-1.43999	0		-1.43999	0		-1.43999	0		-1.43999	0			-1.43999	0
-1.2128	0		-1.2128	0		-1.2128	0.04		-1.2128	0		-1.2128	0		-1.2128	0		-1.2128	0		-1.2128	0		-1.2128	0.04			-1.2128	0
-0.98562	0.04		-0.98562	0		-0.98562	0.04		-0.98562	0		-0.98562	0.04		-0.98562	0		-0.98562	0		-0.98562	0		-0.98562	0			-0.98562	0
-0.75843	0.08		-0.75843	0.08		-0.75843	0.36		-0.75843	0.08		-0.75843	0		-0.75843	0.04		-0.75843	0.04		-0.75843	0		-0.75843	0			-0.75843	0.04
-0.53124	0.08		-0.53124	0.24		-0.53124	0.52		-0.53124	0.24		-0.53124	0		-0.53124	0.12		-0.53124	0.04		-0.53124	0		-0.53124	0			-0.53124	0
-0.30405	0.2		-0.30405	0.24		-0.30405	1.44		-0.30405	0.24		-0.30405	0.16		-0.30405	0.6		-0.30405	0.08		-0.30405	0		-0.30405	0.04			-0.30405	0
-0.07687	0.6		-0.07687	1.36		-0.07687	4.24		-0.07687	1.36		-0.07687	0.48		-0.07687	1.36		-0.07687	0.28		-0.07687	0.04		-0.07687	0			-0.07687	0
0.15032	0.68		0.15032	1.8		0.15032	10.44		0.15032	1.8		0.15032	0.72		0.15032	2.24		0.15032	0.76		0.15032	0		0.15032	0.04			0.15032	0
0.37751	1.64		0.37751	3.84		0.37751	17.52		0.37751	3.84		0.37751	0.92		0.37751	3.68		0.37751	0.48		0.37751	0.04		0.37751	0			0.37751	0.04
0.60469	2.32		0.60469	5.56		0.60469	25.84		0.60469	5.56		0.60469	1.52		0.60469	6.56		0.60469	1.4		0.60469	0.04		0.60469	0.2			0.60469	0.04
0.83188	3.48		0.83188	8.44		0.83188	35.16		0.83188	8.44		0.83188	1.64		0.83188	11.08		0.83188	2.64		0.83188	0		0.83188	0.16			0.83188	0.04
1.05907	4.2		1.05907	15.8		1.05907	45.52		1.05907	15.8		1.05907	2.68		1.05907	19.6		1.05907	4.32		1.05907	0.08		1.05907	0.12			1.05907	0.04
1.28626	5		1.28626	22.28		1.28626	53.4		1.28626	22.28		1.28626	4.52		1.28626	28.12		1.28626	4.88		1.28626	0		1.28626	0.12			1.28626	0.16
1.51344	4.96		1.51344	23.44		1.51344	50.2		1.51344	23.44		1.51344	3.32		1.51344	32.04		1.51344	8.2		1.51344	0.24		1.51344	0.16			1.51344	0.28
1.74063	4.92		1.74063	18		1.74063	44.08		1.74063	18		1.74063	3.68		1.74063	26.96		1.74063	7.96		1.74063	0.04		1.74063	0.2			1.74063	0.28
1.96782	4.64		1.96782	13.12		1.96782	42.24		1.96782	13.12		1.96782	2.64		1.96782	20.4		1.96782	4.84		1.96782	0.04		1.96782	0.44			1.96782	0.24
2.195	4.4		2.195	7.04		2.195	34.84		2.195	7.04		2.195	1.28		2.195	10.48		2.195	3.2		2.195	0.16		2.195	0.28			2.195	0.32
2.42219	3.4		2.42219	3.68		2.42219	27.08		2.42219	3.68		2.42219	1		2.42219	6.4		2.42219	1.48		2.42219	0.04		2.42219	0.68			2.42219	0.44
2.64938	2.32		2.64938	1.92		2.64938	17		2.64938	1.92		2.64938	0.84		2.64938	2.68		2.64938	0.84		2.64938	0.04		2.64938	0.2			2.64938	0.28
2.87656	1.4		2.87656	0.96		2.87656	12.76		2.87656	0.96		2.87656	0.24		2.87656	1.08		2.87656	0.56		2.87656	0		2.87656	0.2			2.87656	0.24
3.10375	1		3.10375	0.72		3.10375	9.16		3.10375	0.72		3.10375	0.28		3.10375	0.92		3.10375	0.2		3.10375	0		3.10375	0.4			3.10375	0.08
3.33094	0.84		3.33094	0.6		3.33094	5.92		3.33094	0.6		3.33094	0.44		3.33094	0.4		3.33094	0.08		3.33094	0		3.33094	0.04			3.33094	0.04
3.55813	0.84		3.55813	0.68		3.55813	4.2		3.55813	0.68		3.55813	0.24		3.55813	0.28		3.55813	0.12		3.55813	0		3.55813	0.36			3.55813	0.04
3.78531	0.2		3.78531	0.12		3.78531	3.4		3.78531	0.12		3.78531	0.2		3.78531	0.36		3.78531	0.36		3.78531	0		3.78531	0.28			3.78531	0.24
4.0125	0.28		4.0125	0.24		4.0125	2.64		4.0125	0.24		4.0125	0.24		4.0125	0.08		4.0125	0.08		4.0125	0		4.0125	0.36			4.0125	0
4.23969	0.32		4.23969	0.12		4.23969	1.6		4.23969	0.12		4.23969	0.32		4.23969	0.2		4.23969	0		4.23969	0		4.23969	0.76			4.23969	0.08
4.46687	0.08		4.46687	0.04		4.46687	1.56		4.46687	0.04		4.46687	0.24		4.46687	0.24		4.46687	0.04		4.46687	0		4.46687	0.52			4.46687	0.08
4.69406	0.04		4.69406	0.2		4.69406	1.6		4.69406	0.2		4.69406	0.48		4.69406	0.28		4.69406	0		4.69406	0		4.69406	1.12			4.69406	0.04
4.92125	0		4.92125	0.08		4.92125	1.52		4.92125	0.08		4.92125	0.76		4.92125	0.36		4.92125	0.04		4.92125	0		4.92125	1.32			4.92125	0.08
5.14843	0.04		5.14843	0.04		5.14843	1.84		5.14843	0.04		5.14843	1.08		5.14843	0.28		5.14843	0.16		5.14843	0.04		5.14843	1.64			5.14843	0.04
5.37562	0.04		5.37562	0.2		5.37562	1.76		5.37562	0.2		5.37562	1.44		5.37562	0.2		5.37562	0.12		5.37562	0		5.37562	2.64			5.37562	0.08
5.60281	0		5.60281	0.16		5.60281	2.96		5.60281	0.16		5.60281	2.36		5.60281	0.16		5.60281	0.12		5.60281	0.24		5.60281	3.72			5.60281	0.24
5.83	0.12		5.83	0.12		5.83	4		5.83	0.12		5.83	2.6		5.83	0.16		5.83	0.12		5.83	0.08		5.83	3.92			5.83	0.08
6.05718	0		6.05718	0.24		6.05718	4.36		6.05718	0.24		6.05718	2.04		6.05718	0.32		6.05718	0		6.05718	0.32		6.05718	7.04			6.05718	0
6.28437	0.04		6.28437	0.04		6.28437	6.04		6.28437	0.04		6.28437	1.92		6.28437	0.24		6.28437	0.04		6.28437	0.12		6.28437	7.56			6.28437	0.24
6.51156	0.08		6.51156	0.24		6.51156	6.72		6.51156	0.24		6.51156	1.72		6.51156	0.24		6.51156	0.2		6.51156	0.2		6.51156	7.16			6.51156	0.32
6.73874	0		6.73874	0.04		6.73874	6.44		6.73874	0.04		6.73874	1.64		6.73874	0.2		6.73874	0.08		6.73874	0.28		6.73874	7.32			6.73874	0.24
6.96593	0.08		6.96593	0.16		6.96593	7.04		6.96593	0.16		6.96593	0.8		6.96593	0.08		6.96593	0.12		6.96593	0.16		6.96593	6.84			6.96593	0.2
7.19312	0.04		7.19312	0.08		7.19312	6.32		7.19312	0.08		7.19312	0.88		7.19312	0.12		7.19312	0.12		7.19312	0.52		7.19312	6.92			7.19312	0.12
7.4203	0		7.4203	0.04		7.4203	5.4		7.4203	0.04		7.4203	0.68		7.4203	0.24		7.4203	0.16		7.4203	0.32		7.4203	6.84			7.4203	0.28
7.64749	0		7.64749	0		7.64749	4.12		7.64749	0		7.64749	0.88		7.64749	0.16		7.64749	0.04		7.64749	0.4		7.64749	5.48			7.64749	0.24
7.87468	0.08		7.87468	0.2		7.87468	3.4		7.87468	0.2		7.87468	0.84		7.87468	0.52		7.87468	0.04		7.87468	0.16		7.87468	4.48			7.87468	0.28
8.10187	0.04		8.10187	0.16		8.10187	3.76		8.10187	0.16		8.10187	0.76		8.10187	0.16		8.10187	0.08		8.10187	0.28		8.10187	4.2			8.10187	0.24
8.32905	0.04		8.32905	0.12		8.32905	3.08		8.32905	0.12		8.32905	0.76		8.32905	0.16		8.32905	0.2		8.32905	0.16		8.32905	3.6			8.32905	0.32
8.55624	0		8.55624	0.08		8.55624	2.48		8.55624	0.08		8.55624	0.6		8.55624	0.12		8.55624	0.04		8.55624	0.12		8.55624	2.24			8.55624	0.2
8.78343	0.04		8.78343	0.08		8.78343	2.32		8.78343	0.08		8.78343	0.48		8.78343	0.24		8.78343	0.08		8.78343	0.12		8.78343	2.36			8.78343	0.32
9.01061	0.04		9.01061	0.08		9.01061	1.8		9.01061	0.08		9.01061	0.32		9.01061	0.16		9.01061	0		9.01061	0.12		9.01061	2.48			9.01061	0.16
9.2378	0.04		9.2378	0.08		9.2378	1.96		9.2378	0.08		9.2378	0.2		9.2378	0.2		9.2378	0.04		9.2378	0.04		9.2378	2.16			9.2378	0.28
9.46499	0		9.46499	0.04		9.46499	1.16		9.46499	0.04		9.46499	0.4		9.46499	0.24		9.46499	0		9.46499	0		9.46499	1.44			9.46499	0.28
9.69217	0.16		9.69217	0.12		9.69217	1.28		9.69217	0.12		9.69217	0.2		9.69217	0.12		9.69217	0.08		9.69217	0		9.69217	1.72			9.69217	0.16
9.91936	0		9.91936	0.4		9.91936	1.88		9.91936	0.4		9.91936	0.2		9.91936	0.2		9.91936	0		9.91936	0.12		9.91936	1.44			9.91936	0.24
10.1465	0.04		10.1465	0.16		10.1465	0.96		10.1465	0.16		10.1465	0.16		10.1465	0.32		10.1465	0.04		10.1465	0.04		10.1465	1.4			10.1465	0.08
10.3737	0.04		10.3737	0.24		10.3737	0.84		10.3737	0.24		10.3737	0.48		10.3737	0.2		10.3737	0.12		10.3737	0.04		10.3737	1.4			10.3737	0.12
10.6009	0.04		10.6009	0.24		10.6009	1.08		10.6009	0.24		10.6009	0		10.6009	0.2		10.6009	0.04		10.6009	0.04		10.6009	1.24			10.6009	0.12
10.8281	0.08		10.8281	0.2		10.8281	1.08		10.8281	0.2		10.8281	0.12		10.8281	0.24		10.8281	0.16		10.8281	0		10.8281	1			10.8281	0.08
11.0553	0		11.0553	0.44		11.0553	0.96		11.0553	0.44		11.0553	0.2		11.0553	0.16		11.0553	0.08		11.0553	0.2		11.0553	0.56			11.0553	0.04
11.2825	0.12		11.2825	0		11.2825	0.76		11.2825	0		11.2825	0.04		11.2825	0.2		11.2825	0.04		11.2825	0		11.2825	0.6			11.2825	0.2
11.5097	0.16		11.5097	0.12		11.5097	1		11.5097	0.12		11.5097	0.04		11.5097	0.32		11.5097	0.12		11.5097	0.04		11.5097	0.64			11.5097	0.04

## Sheet: T5
Energy Scan (fragments) - Guanine
m/z 150			m/z 26			m/z 16
Electron energy (eV)	Ion yield (Hz)		Electron energy (eV)	Ion yield (Hz)		Electron energy (eV)	Ion yield (Hz)
-1.87348	--		-1.87348	--		-1.63138	0
-1.60637	0		-1.60637	0		-1.36844	0
-1.33925	0		-1.33925	0		-1.1055	0
-1.07214	0		-1.07214	0		-0.84256	0
-0.80502	0		-0.80502	0		-0.57962	0
-0.53791	0.83333		-0.53791	0		-0.31668	0
-0.2708	2		-0.2708	0		-0.05373	0
-0.00368	4		-0.00368	0		0.20921	0
0.26343	11		0.26343	0		0.47215	0
0.53055	18.5		0.53055	0.43267		0.73509	0
0.79766	24.8333		0.79766	0.86533		0.99803	0
1.06477	32.8333		1.06477	0.43267		1.26097	0
1.33189	33.3333		1.33189	2.16333		1.52391	0
1.599	26.6667		1.599	1.73067		1.78685	0
1.86612	22		1.86612	3.894		2.04979	0
2.13323	13.5		2.13323	4.75933		2.31273	0
2.40034	12.5		2.40034	3.02867		2.57568	0.33333
2.66746	6.66667		2.66746	3.02867		2.83862	0
2.93457	2.66667		2.93457	0.86533		3.10156	0
3.20169	3.5		3.20169	1.73067		3.3645	0
3.4688	1.66667		3.4688	0.43267		3.62744	0
3.73591	1.33333		3.73591	0.86533		3.89038	0
4.00303	0.66667		4.00303	0.43267		4.15332	1.33333
4.27014	0.66667		4.27014	0		4.41626	0
4.53726	0		4.53726	0.43267		4.6792	0
4.80437	0		4.80437	0		4.94214	0
5.07148	0.33333		5.07148	0.86533		5.20509	0
5.3386	0		5.3386	0		5.46803	1.33333
5.60571	0.33333		5.60571	0.43267		5.73097	1
5.87283	0.66667		5.87283	0		5.99391	0.33333
6.13994	0		6.13994	0		6.25685	1
6.40705	0.33333		6.40705	0		6.51979	0.33333
6.67417	0.33333		6.67417	0.86533		6.78273	0.33333
6.94128	0.33333		6.94128	0.43267		7.04567	1.66667
7.2084	0		7.2084	0		7.30861	0
7.47551	1		7.47551	0		7.57155	0.33333
7.74262	0		7.74262	0		7.8345	1
8.00974	0		8.00974	0		8.09744	0.33333
8.27685	0		8.27685	0.43267		8.36038	0.66667
8.54397	0		8.54397	0		8.62332	0
8.81108	0		8.81108	0		8.88626	0
9.07819	0		9.07819	0		9.1492	0
9.34531	0		9.34531	0		9.41214	0
9.61242	0		9.61242	0		9.67508	0
9.87954	0		9.87954	0		9.93802	0
10.1466	0		10.1466	0		10.201	0
10.4138	0		10.4138	0		10.4639	0
10.5918			10.5918	0.43267		10.6392	0
				--			--
							--
							--
							--
							--
							--
							--
							--
							--
							--

## Sheet: T6
Energy Scan (fragments) - Guanine
m/z 42
Electron energy (eV)	Ion yield (Hz)
-1.63138	0
-1.36844	0
-1.1055	0
-0.84256	0
-0.57962	0
-0.31668	0
-0.05373	0
0.20921	0
0.47215	0.33333
0.73509	0
0.99803	0
1.26097	1
1.52391	0.33333
1.78685	0.33333
2.04979	0.33333
2.31273	0
2.57568	0
2.83862	0.33333
3.10156	0.66667
3.3645	0
3.62744	0
3.89038	0.66667
4.15332	0
4.41626	0
4.6792	0
4.94214	0.33333
5.20509	0
5.46803	0.66667
5.73097	0
5.99391	0
6.25685	1.33333
6.51979	0
6.78273	0
7.04567	0
7.30861	0
7.57155	0
7.8345	0
8.09744	0
8.36038	0
8.62332	0
8.88626	0
9.1492	0
9.41214	0
9.67508	0
9.93802	0
10.201	0
10.4639	0
10.6392	0
	--
	--
	--
	--
	--
	--
	--
	--
	--
	--
